# Supplementary material for: A new dimension for magnetosensitive e-skins: active matrix integrated micro-origami sensor arrays
Source: Nat Commun. 2022 Apr 19;13:2121. doi: 10.1038/s41467-022-29802-7 (PMC9018910; doi:10.1038/s41467-022-29802-7)
Supplement: Supplementary file 6 — Supplementary Dataset [file 41467_2022_29802_MOESM6_ESM.xlsx]

## Sheet: Figure 2e
Figure 2e
Repeat	Point	CH2 Voltage(1)	CH2 Voltage(2)	CH2 Current(1)	CH2 Current(2)	CH2 Time(1)	CH2 Time(2)	CH1 Voltage(1)	CH1 Voltage(2)	CH1 Current(1)	CH1 Current(2)	CH1 Time(1)	CH1 Time(2)
1	1	-2	-2	-8e-13	-1.15e-11	0.011732	9.07448	0.1	3.29999	4.5e-12	1.9e-11	0.053271	9.09517
1	2	-1.94646	-1.94646	8.4e-12	4.8e-12	0.076746	9.11831	0.0999998	3.29999	2.4e-12	1.25e-11	0.097323	9.13887
1	3	-1.89293	-1.89293	1.05e-11	6.7e-12	0.120305	9.16184	0.0999999	3.29999	2.8e-12	9.6e-12	0.140829	9.18258
1	4	-1.83939	-1.83939	1.08e-11	1.2e-12	0.163788	9.2066	0.1	3.29999	2.5e-12	8.1e-12	0.184455	9.22715
1	5	-1.78586	-1.78586	7.7e-12	8.8e-12	0.207727	9.25012	0.0999999	3.29999	2.1e-12	7e-12	0.228284	9.27076
1	6	-1.73232	-1.73232	1.09e-11	9.7e-12	0.251251	9.29401	0.0999999	3.29999	2e-12	6.2e-12	0.271792	9.31454
1	7	-1.67879	-1.67879	9.1e-12	1.01e-11	0.295193	9.33753	0.0999999	3.29999	1.8e-12	5.9e-12	0.315931	9.35807
1	8	-1.62525	-1.62525	1.15e-11	4.8e-12	0.338906	9.38239	0.0999999	3.29999	1.5e-12	5e-12	0.359462	9.40303
1	9	-1.57172	-1.57172	1.17e-11	1.06e-11	0.382974	9.42601	0.0999999	3.29999	2e-12	5.2e-12	0.403686	9.44658
1	10	-1.51818	-1.51818	9.9e-12	6.4e-12	0.427695	9.47009	0.0999999	3.29999	1.6e-12	4.5e-12	0.448237	9.49065
1	11	-1.46465	-1.46465	1.17e-11	1.1e-11	0.471216	9.51374	0.1	3.29999	1.1e-12	4.4e-12	0.491772	9.53478
1	12	-1.41111	-1.41111	1.21e-11	1.13e-11	0.514739	9.55809	0.0999997	3.29999	1.3e-12	3.7e-12	0.535257	9.57865
1	13	-1.35758	-1.35758	1.19e-11	1.13e-11	0.558239	9.60162	0.0999999	3.29999	1.5e-12	4e-12	0.578795	9.62223
1	14	-1.30404	-1.30404	1.19e-11	9.4e-12	0.602094	9.64554	0.0999999	3.29999	1e-12	3.3e-12	0.622631	9.66609
1	15	-1.25051	-1.25051	1.21e-11	1.17e-11	0.645607	9.68907	0.0999998	3.29999	8e-13	3.4e-12	0.666158	9.71014
1	16	-1.19697	-1.19697	1.22e-11	1.15e-11	0.68914	9.73323	0.1	3.29999	8e-13	3.6e-12	0.709684	9.75381
1	17	-1.14343	-1.14343	8.4e-12	1.19e-11	0.733481	9.77678	0.1	3.29999	1.1e-12	3e-12	0.754132	9.79734
1	18	-1.0899	-1.0899	1.26e-11	1e-11	0.7771	9.82051	0.1	3.29999	1.2e-12	3.2e-12	0.799813	9.84107
1	19	-1.03636	-1.03636	1.26e-11	1.22e-11	0.823395	9.86404	0.1	3.29999	1e-12	3.2e-12	0.84428	9.88458
1	20	-0.98283	-0.98283	1.26e-11	1.24e-11	0.867235	9.90757	0.1	3.29999	1e-12	2.8e-12	0.887778	9.92902
1	21	-0.92929	-0.92929	1.25e-11	1.2e-11	0.910755	9.95199	0.0999999	3.29999	9e-13	2.7e-12	0.931312	9.97262
1	22	-0.87576	-0.87576	1.22e-11	1.22e-11	0.954531	9.99561	0.1	3.29999	1.1e-12	3.1e-12	0.97508	10.0161
1	23	-0.82222	-0.82222	1.17e-11	1.24e-11	0.998245	10.0391	0.0999999	3.29999	1e-12	2.5e-12	1.01937	10.0597
1	24	-0.76869	-0.76869	1.24e-11	1.3e-11	1.04237	10.083	0.0999999	3.29999	9e-13	2.8e-12	1.06292	10.1039
1	25	-0.71515	-0.71515	1.28e-11	1.22e-11	1.0859	10.1274	0.0999999	3.29999	9e-13	2.6e-12	1.10644	10.1479
1	26	-0.66162	-0.66162	1.26e-11	1.24e-11	1.12945	10.1709	0.1	3.29999	7e-13	2.7e-12	1.1506	10.1915
1	27	-0.60808	-0.60808	7.2e-12	1.29e-11	1.17421	10.2144	0.0999997	3.29999	9e-13	2.9e-12	1.19477	10.2352
1	28	-0.554551	-0.55455	1.27e-11	1.29e-11	1.21774	10.2582	0.0999999	3.29999	8e-13	2.4e-12	1.23889	10.2787
1	29	-0.50101	-0.50101	1.25e-11	1.05e-11	1.26186	10.3019	0.0999999	3.29999	8e-13	2.2e-12	1.28241	10.3224
1	30	-0.44747	-0.44747	1.11e-11	1.3e-11	1.30599	10.3454	0.0999999	3.29999	1e-12	2.4e-12	1.32653	10.3663
1	31	-0.39394	-0.39394	1.33e-11	1.26e-11	1.34951	10.3893	0.1	3.29999	1.1e-12	2.3e-12	1.37012	10.4098
1	32	-0.3404	-0.3404	6e-12	9.4e-12	1.394	10.4333	0.1	3.29999	8e-13	2.3e-12	1.41455	10.4545
1	33	-0.28687	-0.28687	1.29e-11	1.33e-11	1.43753	10.4776	0.0999999	3.29999	8e-13	2e-12	1.45897	10.4981
1	34	-0.23333	-0.23333	1.09e-11	1.33e-11	1.48243	10.5211	0.0999998	3.29999	1e-12	2.4e-12	1.50297	10.5419
1	35	-0.179798	-0.179798	4.7e-12	4.2e-12	1.52786	10.5672	0.1	3.29999	9e-13	2.2e-12	1.54842	10.5878
1	36	-0.126262	-0.126262	1.13e-11	1.35e-11	1.572	10.6108	0.1	3.29999	7e-13	1.8e-12	1.59256	10.6315
1	37	-0.0727265	-0.0727266	1.42e-11	1.19e-11	1.61553	10.6546	0.0999999	3.29999	6e-13	2.3e-12	1.63607	10.6752
1	38	-0.0191913	-0.0191914	1.42e-11	1.36e-11	1.65921	10.6982	0.0999998	3.29999	2e-13	2.1e-12	1.68119	10.7187
1	39	0.0343432	0.0343434	8.9e-12	1.36e-11	1.70476	10.7417	0.0999999	3.29999	6e-13	2.3e-12	1.72533	10.7624
1	40	0.0878794	0.0878796	1.48e-11	1.15e-11	1.7483	10.7857	0.0999999	3.29999	6e-13	2.3e-12	1.76887	10.8063
1	41	0.141415	0.141414	1.5e-11	1.42e-11	1.79184	10.8293	0.0999998	3.29999	9e-13	1.8e-12	1.81238	10.85
1	42	0.19495	0.19495	1.41e-11	1.46e-11	1.836	10.8731	0.0999999	3.29999	3e-13	1.9e-12	1.85655	10.8936
1	43	0.24848	0.24848	1.62e-11	1.5e-11	1.87969	10.9168	0.1	3.29999	1.7e-12	1.9e-12	1.90033	10.9373
1	44	0.302019	0.30202	7.5e-12	1.41e-11	1.9246	10.9608	0.0999999	3.29999	3.2e-12	2.4e-12	1.94516	10.9814
1	45	0.35556	0.35556	1.52e-11	1.69e-11	1.96822	11.0043	0.1	3.29999	8.8e-12	4.3e-12	1.98945	11.0249
1	46	0.40909	0.40909	1.57e-11	1.03e-11	2.01273	11.0487	0.1	3.29999	2.26e-11	9.7e-12	2.03326	11.0693
1	47	0.46263	0.46263	1.51e-11	1.61e-11	2.05672	11.0923	0.1	3.29999	5.84e-11	2.27e-11	2.07776	11.1128
1	48	0.51616	0.51616	1.52e-11	1.56e-11	2.10074	11.1358	0.1	3.29999	1.555e-10	5.78e-11	2.1213	11.1565
1	49	0.5697	0.5697	1.49e-11	1.6e-11	2.14476	11.1794	0.1	3.29999	4.242e-10	1.533e-10	2.16579	11.2005
1	50	0.62323	0.62323	1.47e-11	1.55e-11	2.18878	11.2237	0.1	3.29999	1.1882e-09	4.264e-10	2.20932	11.2442
1	51	0.67677	0.67677	1.15e-11	1.56e-11	2.2327	11.2672	0.100001	3.29999	3.3492e-09	1.2192e-09	2.25353	11.2883
1	52	0.7303	0.7303	1.51e-11	1.5e-11	2.27649	11.3113	0.100003	3.29999	9.3887e-09	3.5471e-09	2.2971	11.3318
1	53	0.78384	0.78384	1.07e-11	1.53e-11	2.3207	11.355	0.100005	3.3	2.51933e-08	1.02776e-08	2.34124	11.3755
1	54	0.83737	0.83737	7.6e-12	1.48e-11	2.36509	11.3985	0.100012	3.3	6.27056e-08	2.86635e-08	2.38613	11.4192
1	55	0.89091	0.89091	1.31e-11	1.47e-11	2.4091	11.4421	0.1	3.30001	1.39363e-07	7.50237e-08	2.44275	11.4627
1	56	0.94444	0.944462	1.46e-11	1.5324e-09	2.46633	11.4857	0.1	3.3	2.85884e-07	1.75032e-07	2.48854	11.5193
1	57	0.99798	0.99798	1.45e-11	1.3e-11	2.51154	11.5423	0.100001	3.3	5.24944e-07	3.85248e-07	2.53325	11.5642
1	58	1.05152	1.05152	1.48e-11	1.38e-11	2.55624	11.5875	0.100001	3.3	8.75942e-07	7.6429e-07	2.57841	11.6092
1	59	1.10505	1.1051	1.55e-11	9.816e-10	2.60167	11.6322	0.0999998	3.3	1.34425e-06	1.36736e-06	2.63379	11.6625
1	60	1.15859	1.15859	1.48e-11	1.27e-11	2.65728	11.6855	0.1	3.3	1.95281e-06	2.32005e-06	2.67898	11.7071
1	61	1.21212	1.21212	1.49e-11	1.29e-11	2.70197	11.7306	0.1	3.3	2.69053e-06	3.68218e-06	2.72457	11.7528
1	62	1.26566	1.26566	1.46e-11	1.37e-11	2.74772	11.7758	0.0999998	3.3	3.5532e-06	5.53959e-06	2.76942	11.7975
1	63	1.31919	1.31919	1.47e-11	1.46e-11	2.79252	11.8205	0.1	3.3	4.53782e-06	7.97282e-06	2.81421	11.8431
1	64	1.37273	1.37273	1.46e-11	1.48e-11	2.83721	11.8661	0.1	3.3	5.63507e-06	1.10562e-05	2.85928	11.8933
1	65	1.42626	1.42626	1.48e-11	1.25e-11	2.88293	11.9171	0.0999999	3.3	6.83756e-06	1.48737e-05	2.9057	11.9395
1	66	1.4798	1.4798	1.52e-11	1.23e-11	2.92867	11.9632	0.1	3.3	8.14157e-06	1.94884e-05	2.95036	11.9849
1	67	1.53333	1.53333	1.5e-11	1.43e-11	2.9738	12.0079	0.1	3.3	9.53716e-06	2.49451e-05	2.99571	12.0296
1	68	1.58687	1.58687	1e-11	1.27e-11	3.02048	12.0532	0.1	3.3	1.1016e-05	3.13032e-05	3.04227	12.0756
1	69	1.6404	1.6404	1.06e-11	1.46e-11	3.06585	12.0986	0.1	3.3	1.25737e-05	3.86124e-05	3.08755	12.1203
1	70	1.69394	1.69394	1.54e-11	1.5e-11	3.11056	12.1436	0.1	3.3	1.42031e-05	4.69127e-05	3.13228	12.1669
1	71	1.74747	1.74747	1.48e-11	1.48e-11	3.15531	12.1898	0.1	3.3	1.58975e-05	5.62485e-05	3.17728	12.2116
1	72	1.80101	1.80101	1.53e-11	1.47e-11	3.20027	12.2348	0.1	3.3	1.76526e-05	6.6652e-05	3.22196	12.2565
1	73	1.85455	1.85455	1.56e-11	1.51e-11	3.24496	12.2795	0.1	3.3	1.94642e-05	7.81555e-05	3.26667	12.3013
1	74	1.90808	1.90808	1.31e-11	1.45e-11	3.28998	12.3243	0.1	3.3	2.13244e-05	9.07707e-05	3.31168	12.346
1	75	1.96162	1.96162	1.21e-11	1.12e-11	3.33495	12.3717	0.1	3.3	2.32326e-05	0.000104488	3.35733	12.3934
1	76	2.01515	2.01515	1.59e-11	1.48e-11	3.38037	12.4164	0.1	3.3	2.51855e-05	0.000119443	3.40208	12.4381
1	77	2.06869	2.06869	1.6e-11	1.52e-11	3.42507	12.4611	0.1	3.3	2.71811e-05	0.000135604	3.44718	12.4829
1	78	2.12219	2.12219	1.29e-11	1.49e-11	3.47091	12.506	0.1	3.3	2.92175e-05	0.000153023	3.49323	12.528
1	79	2.17579	2.17579	1.58e-11	1.5e-11	3.51709	12.5512	0.1	3.3	3.12945e-05	0.000171685	3.53877	12.5737
1	80	2.22929	2.22929	1.6e-11	1.55e-11	3.56193	12.5967	0.1	3.3	3.33969e-05	0.000191572	3.58365	12.6185
1	81	2.28279	2.28279	1.59e-11	1.53e-11	3.60666	12.6415	0.1	3.3	3.55354e-05	0.000212772	3.62919	12.6641
1	82	2.33639	2.33639	1.6e-11	1.11e-11	3.65217	12.6882	0.1	3.3	3.77103e-05	0.000235306	3.67386	12.7099
1	83	2.38989	2.38989	1.36e-11	1.56e-11	3.69741	12.733	0.1	3.3	3.99096e-05	0.000259132	3.72013	12.7547
1	84	2.44339	2.44339	1.61e-11	1.61e-11	3.74313	12.7777	0.1	3.3	4.21402e-05	0.000284332	3.76483	12.8003
1	85	2.49699	2.497	1.59e-11	1.55e-11	3.78782	12.8236	0.1	3.3	4.44011e-05	0.000310938	3.80953	12.8453
1	86	2.55049	2.55049	1.62e-11	1.54e-11	3.8325	12.8683	0.1	3.3	4.66817e-05	0.000338901	3.8555	12.8907
1	87	2.60399	2.60399	9.4e-12	1.61e-11	3.87944	12.9137	0.1	3.3	4.89844e-05	0.000368267	3.90113	12.9354
1	88	2.65759	2.65759	1.62e-11	1.59e-11	3.92412	12.9584	0.1	3.3	5.13128e-05	0.000399108	3.94584	12.9801
1	89	2.71109	2.71109	1.64e-11	1.62e-11	3.96881	13.003	0.1	3.3	5.36581e-05	0.000431345	3.99183	13.0247
1	90	2.76459	2.76459	1.27e-11	1.58e-11	4.01526	13.0478	0.1	3.3	5.60197e-05	0.000465046	4.03699	13.0694
1	91	2.81819	2.81819	1.57e-11	1.53e-11	4.06001	13.0925	0.1	3.3	5.8401e-05	0.000500303	4.08226	13.115
1	92	2.87169	2.87169	1.63e-11	9.4e-12	4.10525	13.1388	0.1	3.3	6.07847e-05	0.000536889	4.12739	13.1605
1	93	2.92529	2.92529	1.22e-11	1.45e-11	4.15103	13.1839	0.1	3.3	6.31867e-05	0.000575075	4.1728	13.2056
1	94	2.97879	2.97879	1.65e-11	1.63e-11	4.19579	13.2285	0.1	3.3	6.55852e-05	0.000614699	4.2175	13.2502
1	95	3.03229	3.03229	1.55e-11	1.63e-11	4.24115	13.2735	0.100001	3.3	6.79814e-05	0.000655824	4.26295	13.2961
1	96	3.08589	3.08589	1.66e-11	1.63e-11	4.28593	13.3191	0.1	3.3	7.03779e-05	0.000698543	4.30771	13.3408
1	97	3.13939	3.13939	1.72e-11	1.59e-11	4.33071	13.3638	0.100001	3.3	7.2753e-05	0.000742618	4.35241	13.3855
1	98	3.19289	3.19289	1.7e-11	1.02e-11	4.37539	13.4092	0.100001	3.3	7.51093e-05	0.000788188	4.39708	13.4309
1	99	3.24649	3.24649	1.69e-11	1.61e-11	4.4201	13.454	0.100001	3.3	7.74314e-05	0.000835293	4.44343	13.4757
1	100	3.29999	3.29999	1.24e-11	1.67e-11	4.46715	13.4987	0.100001	3.3	7.97152e-05	0.000883742	4.48887	13.5204
1	101	3.29999	3.29999	5.2e-12	5.3e-12	4.50979	13.5415	0.100001	3.3	7.94159e-05	0.000882827	4.53242	13.5632
1	102	3.2465	3.2465	-7.9e-12	-7.2e-12	4.55542	13.5863	0.100001	3.3	7.65718e-05	0.00083266	4.57808	13.608
1	103	3.1929	3.1929	-8.2e-12	-7.8e-12	4.60107	13.6311	0.1	3.3	7.38028e-05	0.000784094	4.62278	13.6529
1	104	3.1394	3.1394	-3.2e-12	-8.4e-12	4.64623	13.6759	0.1	3.3	7.10935e-05	0.000737406	4.66874	13.6976
1	105	3.0859	3.0859	-9.1e-12	-7.7e-12	4.69172	13.7208	0.1	3.3	6.844e-05	0.000692341	4.71342	13.7425
1	106	3.0323	3.0323	-9.1e-12	-8.9e-12	4.73642	13.7655	0.1	3.3	6.58233e-05	0.000648908	4.75813	13.7873
1	107	2.9788	2.9788	-1e-11	-8e-12	4.7811	13.8103	0.1	3.3	6.32508e-05	0.00060721	4.80305	13.8321
1	108	2.9253	2.9253	-7e-12	-9.6e-12	4.82715	13.8551	0.1	3.3	6.07124e-05	0.000567119	4.84885	13.8768
1	109	2.8717	2.8717	-1.01e-11	-7.7e-12	4.87184	13.9003	0.0999999	3.3	5.82033e-05	0.000528524	4.89356	13.9221
1	110	2.8182	2.8182	-1e-11	-9.6e-12	4.91654	13.9451	0.1	3.3	5.57322e-05	0.000491639	4.93899	13.9667
1	111	2.7646	2.7646	-1.03e-11	-4.5e-12	4.96199	13.9908	0.1	3.3	5.32856e-05	0.000456201	4.9837	14.0125
1	112	2.7111	2.7111	-5.3e-12	-1.01e-11	5.00746	14.0356	0.1	3.3	5.08708e-05	0.000422375	5.03018	14.0573
1	113	2.6576	2.6576	-4.9e-12	-1.01e-11	5.05382	14.0807	0.1	3.3	4.84882e-05	0.000390038	5.0755	14.1029
1	114	2.604	2.604	-1.04e-11	-5.1e-12	5.09852	14.1264	0.1	3.3	4.61308e-05	0.000359191	5.12023	14.1488
1	115	2.5505	2.5505	-1.09e-11	-1.02e-11	5.14322	14.1718	0.0999998	3.3	4.38079e-05	0.000329825	5.16492	14.1935
1	116	2.497	2.497	-1.1e-11	-1e-11	5.1879	14.2165	0.1	3.3	4.15175e-05	0.000301924	5.20958	14.2382
1	117	2.4434	2.4434	-1.1e-11	-1.08e-11	5.23257	14.2612	0.1	3.3	3.92531e-05	0.000275379	5.25429	14.2849
1	118	2.3899	2.3899	-1.04e-11	-3.8e-12	5.27728	14.309	0.0999999	3.3	3.70259e-05	0.00025033	5.29975	14.3307
1	119	2.3364	2.3364	-1.1e-11	-1.02e-11	5.32285	14.3541	0.0999999	3.3	3.48298e-05	0.000226632	5.34537	14.3764
1	120	2.2828	2.2828	-1.09e-11	-1.07e-11	5.36835	14.3994	0.1	3.3	3.26661e-05	0.000204252	5.39004	14.4212
1	121	2.2293	2.2293	-1.1e-11	-1.04e-11	5.41311	14.4445	0.0999999	3.3	3.05409e-05	0.000183245	5.43546	14.4673
1	122	2.1758	2.1758	-1.1e-11	-1.05e-11	5.45844	14.4903	0.0999999	3.3	2.84529e-05	0.000163579	5.48012	14.512
1	123	2.1222	2.1222	-1.1e-11	-7.8e-12	5.50319	14.5354	0.1	3.3	2.63992e-05	0.000145157	5.52487	14.5579
1	124	2.06869	2.06869	-1.6e-12	-1.4e-12	5.54975	14.583	0.1	3.3	2.43857e-05	0.00012799	5.57144	14.6046
1	125	2.01515	2.01515	-1.12e-11	-1.1e-11	5.59469	14.6276	0.1	3.3	2.24215e-05	0.000112125	5.61639	14.6494
1	126	1.96162	1.96162	-1.1e-11	-1.11e-11	5.63938	14.6724	0.1	3.3	2.05032e-05	9.75164e-05	5.66188	14.6979
1	127	1.90808	1.90808	-1.08e-11	-1.1e-11	5.68521	14.7236	0.1	3.3	1.86338e-05	8.40541e-05	5.70713	14.7502
1	128	1.85455	1.85455	-1.14e-11	-1.12e-11	5.73015	14.7732	0.1	3.3	1.68185e-05	7.177e-05	5.75185	14.7949
1	129	1.80101	1.80101	-1.14e-11	-1.13e-11	5.77483	14.8179	0.1	3.3	1.50606e-05	6.06262e-05	5.79654	14.8401
1	130	1.74747	1.74747	-5e-12	-1.12e-11	5.82055	14.8631	0.0999999	3.3	1.33645e-05	5.06006e-05	5.84227	14.8848
1	131	1.69394	1.69394	-1.15e-11	-1.09e-11	5.86526	14.9078	0.1	3.3	1.17379e-05	4.1655e-05	5.88802	14.9294
1	132	1.6404	1.6404	-4.7e-12	-1.12e-11	5.91229	14.9524	0.1	3.3	1.01876e-05	3.37647e-05	5.93401	14.9746
1	133	1.58687	1.58687	-1.13e-11	-6.1e-12	5.95699	14.9981	0.1	3.3	8.71941e-06	2.68825e-05	5.98136	15.0198
1	134	1.53333	1.53333	-6e-12	-1.15e-11	6.00497	15.0428	0.1	3.3	7.34098e-06	2.09661e-05	6.02698	15.0645
1	135	1.4798	1.4798	-1.15e-11	-1.13e-11	6.04996	15.0875	0.1	3.3	6.06214e-06	1.59692e-05	6.07172	15.11
1	136	1.42626	1.42626	-1.15e-11	-5.9e-12	6.09502	15.1336	0.0999999	3.3	4.8916e-06	1.18346e-05	6.11713	15.1553
1	137	1.37273	1.37273	-1.17e-11	-1.08e-11	6.14013	15.1783	0.0999998	3.3	3.83733e-06	8.48992e-06	6.16185	15.2039
1	138	1.31919	1.31919	-1.14e-11	-1.15e-11	6.18482	15.2274	0.0999999	3.3	2.90819e-06	5.86255e-06	6.20652	15.2491
1	139	1.26566	1.26566	-1.17e-11	-5.5e-12	6.2295	15.2728	0.0999999	3.3	2.11176e-06	3.86711e-06	6.25226	15.2953
1	140	1.21212	1.21212	-9.1e-12	-1.15e-11	6.27554	15.3183	0.0999999	3.3	1.45179e-06	2.41549e-06	6.29724	15.34
1	141	1.15859	1.15859	-1.15e-11	-1.16e-11	6.32023	15.3631	0.1	3.3	9.32518e-07	1.41163e-06	6.34528	15.3856
1	142	1.10505	1.10505	-1.13e-11	-1.17e-11	6.3691	15.4086	0.0999999	3.3	5.48598e-07	7.62104e-07	6.39556	15.4333
1	143	1.05152	1.05152	-6.8e-12	-6.5e-12	6.41924	15.4572	0.0999999	3.3	2.89272e-07	3.73018e-07	6.44091	15.4801
1	144	0.99798	0.99798	-1.17e-11	-3.8e-12	6.46389	15.5043	0.0999999	3.3	1.33789e-07	1.62864e-07	6.48559	15.526
1	145	0.94444	0.94444	-1.18e-11	-1.2e-11	6.50857	15.549	0.0999981	3.29999	5.39886e-08	6.31598e-08	6.54592	15.5848
1	146	0.890909	0.890909	-1.08e-11	-1.15e-11	6.5689	15.6078	0.0999988	3.29999	1.88297e-08	2.15373e-08	6.58946	15.6287
1	147	0.83737	0.837369	-9.1e-12	-1.19e-11	6.61288	15.6517	0.0999994	3.29999	5.9017e-09	6.6757e-09	6.63404	15.6723
1	148	0.78384	0.783839	-9.2e-12	-1.26e-11	6.65776	15.6952	0.0999996	3.29999	1.7314e-09	1.9582e-09	6.67831	15.7158
1	149	0.7303	0.730299	-1.17e-11	-1.24e-11	6.70135	15.7388	0.0999999	3.29999	4.948e-10	5.634e-10	6.72193	15.7596
1	150	0.676769	0.676769	-1.06e-11	-1.24e-11	6.74502	15.7825	0.0999998	3.29999	1.432e-10	1.653e-10	6.76556	15.8031
1	151	0.623229	0.62323	-1.23e-11	-6.5e-12	6.78856	15.8268	0.0999999	3.29999	4.32e-11	5.07e-11	6.80978	15.8473
1	152	0.569699	0.5697	-1.24e-11	-1.29e-11	6.83276	15.8703	0.0999999	3.29999	1.4e-11	1.72e-11	6.85331	15.8913
1	153	0.516159	0.51616	-1.26e-11	-8e-12	6.87631	15.915	0.0999996	3.29999	5.5e-12	6.9e-12	6.89683	15.9355
1	154	0.46263	0.462629	-1.25e-11	-1.36e-11	6.9198	15.9585	0.0999999	3.29999	3e-12	4e-12	6.94037	15.9796
1	155	0.40909	0.409089	-1.29e-11	-1.32e-11	6.96359	16.0028	0.0999999	3.29999	2.3e-12	3.5e-12	6.98417	16.0234
1	156	0.35556	0.35556	-1.3e-11	-1.28e-11	7.00713	16.0463	0.1	3.29999	2.3e-12	3.1e-12	7.02813	16.0669
1	157	0.302019	0.30202	-1.29e-11	-1.05e-11	7.0511	16.091	0.1	3.29999	2.1e-12	2.7e-12	7.07165	16.1116
1	158	0.248479	0.248479	-9.4e-12	-1.22e-11	7.09532	16.1346	0.0999998	3.29999	2.3e-12	2.6e-12	7.11644	16.1552
1	159	0.194949	0.194949	-3.7e-12	-3e-12	7.14127	16.1806	0.0999999	3.29999	1.6e-12	2.6e-12	7.16183	16.2012
1	160	0.141413	0.141413	-1.21e-11	-1.27e-11	7.18483	16.2245	0.0999998	3.29999	1.8e-12	2.5e-12	7.20537	16.2454
1	161	0.0878783	0.0878786	-1.21e-11	-8e-12	7.22834	16.2692	0.0999999	3.29999	1.8e-12	2.4e-12	7.24921	16.2897
1	162	0.0343424	0.0343425	-1.21e-11	-1.28e-11	7.27218	16.3129	0.0999999	3.29999	1.6e-12	2.4e-12	7.29274	16.3338
1	163	-0.0191927	-0.0191926	-1.04e-11	-1.23e-11	7.31642	16.358	0.1	3.29999	1.8e-12	2.3e-12	7.33728	16.3786
1	164	-0.0727277	-0.0727274	-1.02e-11	-1.26e-11	7.36087	16.4016	0.0999998	3.29999	1.6e-12	2.6e-12	7.38141	16.4224
1	165	-0.126264	-0.126264	-1.2e-11	-1.23e-11	7.40439	16.4454	0.1	3.29999	2e-12	2.6e-12	7.42494	16.4662
1	166	-0.179799	-0.179799	-1.18e-11	-1.27e-11	7.44793	16.4892	0.0999998	3.29999	2e-12	2.5e-12	7.46847	16.5098
1	167	-0.23333	-0.23333	-1.19e-11	-1.13e-11	7.49162	16.533	0.0999999	3.29999	2.3e-12	2.4e-12	7.51218	16.5545
1	168	-0.28687	-0.28687	-9.1e-12	-1.25e-11	7.53551	16.5775	0.1	3.29999	1.8e-12	2.7e-12	7.55607	16.598
1	169	-0.3404	-0.3404	-1.17e-11	-1.24e-11	7.57903	16.6212	0.0999997	3.29999	2e-12	2.5e-12	7.59959	16.6417
1	170	-0.39394	-0.39394	-1.21e-11	-1.23e-11	7.62257	16.6647	0.0999998	3.29999	1.8e-12	2.7e-12	7.64366	16.6852
1	171	-0.44747	-0.44747	-8e-12	-9.4e-12	7.66739	16.7084	0.0999999	3.29999	1.9e-12	2.3e-12	7.68797	16.729
1	172	-0.50101	-0.50101	-1.18e-11	-1.25e-11	7.71094	16.752	0.1	3.29999	1.8e-12	2.5e-12	7.73151	16.7726
1	173	-0.554551	-0.554551	-1.17e-11	-1.23e-11	7.75447	16.7956	0.1	3.29999	2.1e-12	2.8e-12	7.77578	16.8161
1	174	-0.60808	-0.60808	-1.24e-11	-5.8e-12	7.79875	16.8401	0.0999999	3.29999	1.9e-12	2.7e-12	7.81929	16.8606
1	175	-0.66162	-0.66162	-1.08e-11	-1.26e-11	7.84271	16.8836	0.1	3.29999	1.8e-12	2.4e-12	7.86354	16.905
1	176	-0.71515	-0.71515	-1.23e-11	-6.9e-12	7.88651	16.9291	0.0999999	3.29999	1.9e-12	2.8e-12	7.90706	16.9496
1	177	-0.76869	-0.76869	-1.02e-11	-1.31e-11	7.93045	16.9726	0.1	3.29999	2e-12	2.6e-12	7.951	16.9931
1	178	-0.82222	-0.82222	-1.2e-11	-1.27e-11	7.97398	17.0161	0.1	3.29999	1.5e-12	2.9e-12	7.99452	17.0366
1	179	-0.87576	-0.87576	-1.25e-11	-1.33e-11	8.01751	17.0596	0.0999999	3.29999	1.3e-12	2.6e-12	8.03807	17.0801
1	180	-0.92929	-0.92929	-1.07e-11	-1.24e-11	8.06168	17.1031	0.0999999	3.29999	1.8e-12	3e-12	8.08224	17.1241
1	181	-0.98283	-0.98283	-1.24e-11	-1.13e-11	8.10522	17.1472	0.0999997	3.29999	1.7e-12	2.6e-12	8.12576	17.1678
1	182	-1.03636	-1.03636	-5.8e-12	-1.14e-11	8.14968	17.1911	0.1	3.29999	1.7e-12	2.6e-12	8.17025	17.2116
1	183	-1.0899	-1.0899	-1.26e-11	-1.31e-11	8.19322	17.2348	0.1	3.29999	2e-12	2.9e-12	8.21376	17.2553
1	184	-1.14343	-1.14343	-1.25e-11	-1.3e-11	8.23674	17.2783	0.1	3.29999	1.8e-12	2.8e-12	8.2576	17.2989
1	185	-1.19697	-1.19697	-1.23e-11	-1.33e-11	8.28058	17.3218	0.0999997	3.29999	2.2e-12	2.7e-12	8.30112	17.3423
1	186	-1.25051	-1.25051	-1.3e-11	-1.03e-11	8.32479	17.3658	0.0999999	3.29999	1.8e-12	2.6e-12	8.34533	17.3863
1	187	-1.30404	-1.30404	-1.29e-11	-1.31e-11	8.3683	17.4093	0.0999999	3.29999	2.2e-12	2.9e-12	8.38912	17.4298
1	188	-1.35758	-1.35758	-1.3e-11	-1.34e-11	8.4121	17.4528	0.1	3.29999	1.6e-12	2.6e-12	8.43267	17.4733
1	189	-1.41111	-1.41111	-6.3e-12	-1.34e-11	8.45651	17.4963	0.0999999	3.29999	1.5e-12	2.6e-12	8.47743	17.5168
1	190	-1.46465	-1.46465	-1.26e-11	-1.33e-11	8.50041	17.5398	0.1	3.29999	1.9e-12	2.8e-12	8.52096	17.5603
1	191	-1.51818	-1.51818	-1.27e-11	-1.28e-11	8.54406	17.5837	0.1	3.29999	2e-12	2.5e-12	8.56531	17.6043
1	192	-1.57172	-1.57172	-5.9e-12	-1.39e-11	8.58963	17.6273	0.0999999	3.29999	1.8e-12	2.5e-12	8.61019	17.6478
1	193	-1.62525	-1.62525	-1.29e-11	-1.36e-11	8.63318	17.6708	0.1	3.29999	1.9e-12	3e-12	8.65372	17.6923
1	194	-1.67879	-1.67879	-1.23e-11	-1.06e-11	8.6767	17.7156	0.0999998	3.29999	1.7e-12	2.5e-12	8.69774	17.7362
1	195	-1.73232	-1.73232	-1.3e-11	-1.29e-11	8.72072	17.7592	0.0999998	3.29999	2.1e-12	2.5e-12	8.74128	17.7805
1	196	-1.78586	-1.78586	-1.28e-11	-6.6e-12	8.76446	17.8047	0.0999998	3.29999	2.2e-12	3e-12	8.78536	17.8252
1	197	-1.83939	-1.83939	-1.09e-11	-1.35e-11	8.80932	17.8482	0.0999997	3.29999	1.9e-12	2.6e-12	8.82986	17.8688
1	198	-1.89293	-1.89293	-1.28e-11	-1.07e-11	8.85283	17.8922	0.0999999	3.29999	2.1e-12	2.7e-12	8.87347	17.9128
1	199	-1.94646	-1.94646	-1.27e-11	-1.39e-11	8.89643	17.9361	0.0999999	3.29999	2e-12	3.1e-12	8.91769	17.9566
1	200	-2	-2	-1.33e-11	-1.4e-11	8.94067	17.9796	0.1	3.29999	2e-12	3.2e-12	8.96121	18.0001

## Sheet: Figure 2f
Figure 2f
	Mobility
1	13.5196
2	12.2759
3	10.8137
4	12.4673
5	10.7974
6	10.6516
7	13.1402
8	11.8803
9	9.89046
10	11.7273
11	13.5196
12	10.8789
13	12.3453
14	11.1251
15	11.7952
16	12.2585
17	10.7974
18	11.8292
19	12.7308
20	12.1375
21	9.89046
22	9.26265
23	12.7661
24	10.6355
25	12.6251
26	12.2066
27	12.6779
28	13.7021
29	10.8789
30	12.4848
31	8.86046
32	14.4635
33	12.7308
34	10.0153
35	13.6472
36	12.5548
37	11.7442
38	12.2932
39	10.7325
40	12.6075
41	11.9657
42	10.8463
43	14.4259
44	14.4447
45	12.0515
46	13.2841
47	12.3279
48	11.4075
49	14.2759
50	15.5757
51	12.7661
52	12.7661
53	14.6334
54	13.0685
55	13.556
56	12.7132
57	12.7485
58	14.6523
59	13.629
60	12.1548
61	13.5196
62	12.6427
63	13.1043
64	12.4848
65	13.9228
66	12.5548
67	14.0153
68	13.9968
69	13.194
70	12.3801
71	11.1416
72	13.556
73	13.3201
74	10.8137
75	11.0592
76	13.1402
77	13.465
78	12.4673
79	12.1031
80	13.266
81	13.0864
82	14.5766
83	13.7939
84	12.0343
85	11.4745
86	13.1043
87	13.4832
88	13.5378
89	12.5548
90	12.4848
91	12.4848
92	13.8123
93	10.6355
94	12.9258
95	11.3574
96	16.5474
97	12.7485
98	13.3021
99	12.6427
100	11.4912

## Sheet: Figue 2h
Figure 2h
Field 1	VXY	Field 2	VXZ	Field 3	VYZ
-11.4167	-0.000848	-11.5396	-0.000781	-11.1785	-0.00078
-10.9345	-0.000857	-11.0383	-0.000799	-10.6977	-0.000801
-10.4459	-0.000872	-10.5494	-0.000819	-10.1983	-0.000824
-9.95318	-0.000887	-10.045	-0.000838	-9.69502	-0.000845
-9.51507	-0.000912	-9.57708	-0.000861	-9.23283	-0.000868
-9.0014	-0.000934	-9.09241	-0.000876	-8.73314	-0.000887
-8.51721	-0.000954	-8.58491	-0.000894	-8.2399	-0.00091
-8.04194	-0.000971	-8.12542	-0.000908	-7.77079	-0.000931
-7.55235	-0.000984	-7.64062	-0.000917	-7.26703	-0.000945
-7.06133	-0.000992	-7.14427	-0.00092	-6.76623	-0.000952
-6.5597	-0.000989	-6.62139	-0.000918	-6.30163	-0.00095
-6.08818	-0.000983	-6.13539	-0.000913	-5.81439	-0.000945
-5.5917	-0.000967	-5.65425	-0.000899	-5.30905	-0.000933
-5.08864	-0.000945	-5.14605	-0.000872	-4.81355	-0.000913
-4.59629	-0.000911	-4.65001	-0.000839	-4.31684	-0.000877
-4.10479	-0.000867	-4.17623	-0.000797	-3.83011	-0.00083
-3.61739	-0.0008	-3.68349	-0.00074	-3.35186	-0.000764
-3.11859	-0.000722	-3.19568	-0.000672	-2.84207	-0.000683
-2.59353	-0.000633	-2.7106	-0.000588	-2.36946	-0.000588
-2.12857	-0.000528	-2.19995	-0.000497	-1.86079	-0.000482
-1.61809	-0.000415	-1.67073	-0.000396	-1.3531	-0.000362
-1.1297	-0.000295	-1.19048	-0.000284	-0.88411	-0.000231
-0.61315	-0.000165	-0.69406	-0.000171	-0.38817	-9.9e-05
-0.14649	-3.9e-05	-0.21647	-5.3e-05	0.12022	3e-05
0.3707	0.000101	0.27065	6.7e-05	0.59759	0.000162
0.83759	0.000227	0.78304	0.000184	1.12376	0.000289
1.36087	0.000355	1.26942	0.000296	1.58916	0.00041
1.86212	0.000477	1.76857	0.000412	2.08065	0.000523
2.33326	0.000582	2.26347	0.000509	2.61588	0.000623
2.85	0.000679	2.76147	0.000603	3.0961	0.000713
3.34118	0.000759	3.28292	0.000681	3.58379	0.000787
3.83322	0.000827	3.76438	0.000748	4.10218	0.000842
4.35113	0.000887	4.29684	0.000801	4.59965	0.000887
4.87845	0.000929	4.77786	0.000844	5.07952	0.000916
5.34527	0.000956	5.28676	0.000876	5.60744	0.000938
5.83191	0.00098	5.78165	0.000897	6.07715	0.000949
6.35393	0.000984	6.2734	0.000914	6.58939	0.000952
6.85292	0.000992	6.79322	0.000917	7.08142	0.000952
7.32762	0.000986	7.28691	0.00092	7.5794	0.000947
7.82702	0.000976	7.79632	0.000913	8.06061	0.000937
8.33103	0.000968	8.2868	0.000907	8.56719	0.000925
8.83351	0.000953	8.7742	0.000896	9.06554	0.000907
9.32063	0.00093	9.31133	0.000883	9.57841	0.000889
9.84493	0.000914	9.81569	0.000862	10.055	0.000867
10.3362	0.000893	10.2935	0.000841	10.5614	0.000844
10.8265	0.00087	10.7938	0.000822	11.0472	0.000827
11.3284	0.000851	11.2841	0.000806	11.57	0.000808
11.8392	0.000827	11.8081	0.000788	12.0646	0.000792

## Sheet: Figure 2i
Figure 2i
	SXY	SXZ	SYZ
1	0.09934	0.08962	0.09855
2	0.09634	0.08407	0.10038
3	0.09018	0.07897	0.09061
4	0.08327	0.05487	0.08411
5	0.07986	0.07189	0.08317
6	0.07397	0.0683	0.08084
7	0.06592	0.06031	0.04205
8	0.01737	0.0243	0.09967
9	0.0215	0.02492	0.00879
10	0.04708	0.05105	0.05021
11	0.05448	0.05197	0.05514
12	0.0568	0.03972	0.05675
13	0.05588	0.01599	0.05477
14	0.06447	0.05636	0.04247
15	0.04785	0.06061	0.06177
16	0.06273	0.05893	0.04349
17	0.06476	0.01032	0.06081
18	0.03756	0.04034	0.07795
19	0.04169	0.03837	0.04294
20	0.04249	0.02374	0.04308
21	0.04241	0.00626	0.04288
22	0.0512	0.04198	0.0248
23	0.04402	0.04373	0.04556
24	0.04526	0.0393	0.04826
25	0.04616	0.03662	0.04559
26	0.05684	0.06172	0.06901
27	0.06826	0.06252	0.0662
28	0.06923	0.04666	0.07076
29	0.03701	0.01617	0.06863
30	0.07264	0.06993	0.06435
31	0.07622	0.07196	0.07811
32	0.07929	0.07169	0.07486
33	0.06699	0.04444	0.07288
34	0.07699	0.07079	0.07615
35	0.08065	0.06912	0.0681
36	0.08056	0.05217	0.05485
37	0.09318	0.02003	0.08061
38	0.08188	0.0783	0.0864
39	0.09164	0.08033	0.04916
40	0.09602	0.08044	0.07394
41	0.07396	0.05118	0.08195
42	0.08569	0.07715	0.08566
43	0.08701	0.07898	0.08068
44	0.09021	0.05593	0.05129
45	0.09999	0.02364	0.09533
46	0.08728	0.08836	0.10074
47	0.09955	0.09036	0.09827
48	0.10234	0.09115	0.07858
49			0.09209
50			0.09694

## Sheet: Figure 3c
Figure 3c
-0.47555	-0.20937	0.03862	0.23395	0.29854	0.16737	-0.01229	-0.64412
-0.04576	-0.03472	0.02781	0.18173	0.37288	0.1535	0.03536	-0.43233
-0.00944	-0.13526	-0.06935	0.52063	0.27577	0.1052	-0.03134	-0.4275
0.0336	0.09884	0.42297	2.08656	1.00712	0.42129	0.04367	-0.39473
-0.03275	0.96558	2.46303	3.14882	1.84654	1.10894	0.57583	-0.24047
0.34529	1.40661	2.94487	4.18502	1.61453	2.08357	0.83328	-0.21601
0.49567	1.3785	1.74884	3.50135	1.42726	1.26979	0.59357	-0.35162
0.34936	1.84614	1.23533	2.27817	1.10454	0.70693	0.32276	-0.66779

## Sheet: Figure 3d
Figure 3d
-0.14228	-1.0024	-1.67819	-1.49153	-0.81104	-0.43644	-0.15394	-0.01514
-0.06086	-0.85887	-1.46022	-1.59989	-0.5499	-0.20549	-0.01571	0.08409
-0.27033	-0.99665	-1.71999	-2.077	-0.35866	-0.07453	0.14197	0.20656
-0.19953	-1.38561	-2.53311	-2.97396	-0.10392	0.62736	0.56344	0.4098
-0.9444	-1.56347	-1.94668	-1.30985	0.28229	1.26479	1.04533	0.59983
-0.42153	-1.0347	-0.83882	0.54144	0.75397	1.81123	1.1763	0.62673
-0.27953	-0.47319	-0.035	0.88001	0.68216	1.45232	1.00942	0.57994
0.07034	-0.01247	0.24682	0.9331	0.79893	1.06614	0.87432	0.60221

## Sheet: Figure 3e
Figure 3e
-0.06457	-0.16574	-0.10991	0.0494	0.19684	0.27858	0.23666	0.30272
0.00302	-0.15929	0.00534	0.10551	-0.02141	-0.05173	0.03891	0.22125
-0.28761	-0.73711	-1.38884	-1.62542	-0.25169	0.24918	0.52962	0.4432
-0.36389	-1.78736	-3.44619	-5.82892	-2.36592	0.90057	0.96301	0.656
-0.93277	-3.18306	-5.88697	-6.61763	-3.11095	0.51498	1.01403	0.6946
-0.74593	-3.23565	-5.48413	-5.56295	-2.00595	0.82069	0.93555	0.56973
-1.2035	-1.98387	-1.8636	-0.52514	-0.32199	1.01701	0.57664	0.42948
-0.06385	-0.41036	0.01555	0.79922	0.81768	0.87708	0.74425	0.67077

## Sheet: Figure 3f
Figure 3f
	HXY		XYSim		HXZ		XZSim		HYZ		YZSim
	mT		a.u.		mT		a.u.		mT		a.u.
6364077	0.04278	-1.1	1.46208	6364077	-0.01587	-1.1	-1.88913	6364077	0.05515	-1.1	-3.17507
6364127	0.03743	-1	1.61769	6364127	-0.00397	-1	-1.8797	6364127	0.02574	-1	-3.24511
6364174	0.02139	-0.9	1.76016	6364174	-0.0119	-0.9	-1.91469	6364174	0.01103	-0.9	-3.35791
6364224	0.0107	-0.8	1.8895	6364224	-0.01984	-0.8	-1.99407	6364224	0.03676	-0.8	-3.51347
6364275	0.00535	-0.7	2.0057	6364275	-0.0119	-0.7	-2.11786	6364275	0.06618	-0.7	-3.71178
6364331	0	-0.6	2.10876	6364331	0.02381	-0.6	-2.28606	6364331	0.05147	-0.6	-3.95286
6364376	0.03743	-0.5	2.19869	6364376	0.02381	-0.5	-2.49866	6364376	0.02206	-0.5	-4.23669
6364425	0.03209	-0.4	2.27548	6364425	0.00794	-0.4	-2.75566	6364425	0.01471	-0.4	-4.56328
6364477	0.00535	-0.3	2.33914	6364477	0.00794	-0.3	-3.05707	6364477	0.01103	-0.3	-4.93262
6364531	0	-0.2	2.38966	6364531	0.00794	-0.2	-3.40289	6364531	0.02574	-0.2	-5.34473
6364581	0.0107	-0.1	2.42704	6364581	-0.00397	-0.1	-3.79311	6364581	0.04412	-0.1	-5.79959
6364624	0.05348	0	2.50622	6364624	-0.02778	0	-4.16571	6364624	0.05147	0	-6.25429
6364677	0.03209	0.1	2.58776	6364677	-0.01984	0.1	-4.59136	6364677	0.04779	0.1	-6.74687
6364732	0.0107	0.2	2.65113	6364732	0.00397	0.2	-5.06196	6364732	0.02941	0.2	-7.29747
6364783	0.01604	0.3	2.71488	6364783	-0.00794	0.3	-5.59809	6364783	0.04044	0.3	-7.85633
6364853	0.02674	0.4	2.63364	6364853	-0.01587	0.4	-6.25757	6364853	0.02941	0.4	-8.56333
6364899	0.01604	0.5	2.38212	6364899	-0.00397	0.5	-6.9307	6364899	0	0.5	-9.28216
6364957	0.00535	0.6	2.02683	6364957	-0.00397	0.6	-7.63565	6364957	0.00735	0.6	-10.0415
6365001	0.02674	0.7	1.58594	6365001	-0.00794	0.7	-8.46096	6365001	0.01838	0.7	-10.6143
6365049	0.02139	0.8	1.11937	6365049	-0.00397	0.8	-9.3105	6365049	0.00735	0.8	-11.4082
6365107	-0.00535	0.9	0.46046	6365107	-0.0119	0.9	-10.4149	6365107	0.01838	0.9	-12.2389
6365157	0.0107	1	0.01277	6365157	0.00397	1	-11.578	6365157	0.03676	1	-13.1091
6365204	0.02674	1.1	-0.56871	6365204	-0.00794	1.1	-13.028	6365204	0.03309	1.1	-14.4831
6365252	0.01604	1.2	-0.89679	6365252	-0.03175	1.2	-14.5483	6365252	0.04412	1.2	-15.6873
6365303	0.0107	1.3	-1.03379	6365303	-0.01984	1.3	-16.2823	6365303	0.02574	1.3	-17.326
6365355	0.01604	1.4	-1.17512	6365355	-0.00794	1.4	-18.0191	6365355	0.00735	1.4	-19.6265
6365405	0.02139	1.5	-0.33909	6365405	0	1.5	-20.1493	6365405	0.00368	1.5	-22.5944
6365456	0.01604	1.6	1.11838	6365456	-0.00397	1.6	-22.2811	6365456	-0.01471	1.6	-26.0915
6365500	-0.0107	1.7	3.62482	6365500	0.00397	1.7	-24.6789	6365500	-0.03309	1.7	-30.8742
6365550	0.0107	1.8	7.32434	6365550	0	1.8	-26.7291	6365550	0	1.8	-36.7118
6365601	0.03209	1.9	11.8914	6365601	-0.01587	1.9	-28.6626	6365601	0.01838	1.9	-43.9306
6365654	0	2	18.0989	6365654	0.01587	2	-30.5693	6365654	-0.01471	2	-52.39
6365702	-0.01604	2.1	25.4359	6365702	0.06746	2.1	-31.6512	6365702	0.01471	2.1	-62.322
6365753	-0.01604	2.2	33.6038	6365753	0.05556	2.2	-32.4663	6365753	0.02574	2.2	-72.7391
6365800	-0.00535	2.3	43.2249	6365800	0.00397	2.3	-32.2009	6365800	0	2.3	-84.6285
6365849	-0.03209	2.4	53.0928	6365849	-0.01984	2.4	-31.1361	6365849	0	2.4	-96.8002
6365901	-0.03209	2.5	63.2415	6365901	-0.02778	2.5	-29.2736	6365901	0.02206	2.5	-107.829
6365956	-0.00535	2.6	73.2134	6365956	-0.0119	2.6	-26.2913	6365956	0.01471	2.6	-118.957
6366000	0.01604	2.7	82.6212	6366000	0.0119	2.7	-22.2875	6366000	-0.01103	2.7	-128.662
6366050	0	2.8	90.7903	6366050	0	2.8	-17.1448	6366050	-0.01471	2.8	-136.391
6366100	-0.01604	2.9	97.5339	6366100	0	2.9	-11.0273	6366100	-0.01103	2.9	-141.629
6366158	-0.00535	3	102.359	6366158	0.01984	3	-4.04796	6366158	0.00368	3	-143.994
6366208	-0.0107	3.1	105.089	6366208	0.02778	3.1	3.34523	6366208	0.02206	3.1	-142.952
6366252	-0.02139	3.2	105.399	6366252	0.03175	3.2	11.1503	6366252	0.02206	3.2	-138.125
6366302	-0.04813	3.3	103.188	6366302	0.01984	3.3	18.6453	6366302	0.01471	3.3	-130.065
6366356	-0.0107	3.4	98.6387	6366356	0.01587	3.4	25.8675	6366356	0.02206	3.4	-118.977
6366406	0.02139	3.5	92.4691	6366406	0.00794	3.5	32.0119	6366406	0.01838	3.5	-105.274
6366455	0.01604	3.6	84.6749	6366455	-0.01984	3.6	37.6613	6366455	-0.00368	3.6	-89.7869
6366500	-0.00535	3.7	75.8363	6366500	-0.01984	3.7	42.0808	6366500	-0.00735	3.7	-73.6361
6366555	-0.03743	3.8	66.2594	6366555	-0.00794	3.8	45.6534	6366555	0.00735	3.8	-56.8653
6366606	-0.00535	3.9	56.1969	6366606	0.0119	3.9	47.7808	6366606	0.01838	3.9	-40.6224
6366655	0.03209	4	46.5966	6366655	0.01984	4	48.6434	6366655	0.01838	4	-25.2489
6366699	0.00535	4.1	37.1574	6366699	0.03175	4.1	48.6612	6366699	0.00368	4.1	-11.5163
6366751	0.00535	4.2	28.5536	6366751	0.04365	4.2	47.2946	6366751	0.00368	4.2	0.63914
6366806	0.02139	4.3	21.3805	6366806	-0.0119	4.3	45.4609	6366806	0.02941	4.3	10.056
6366857	-0.0107	4.4	14.8612	6366857	0	4.4	42.65	6366857	0.03676	4.4	17.9052
6366908	0.00535	4.5	9.75693	6366908	0.04365	4.5	39.2857	6366908	-0.00368	4.5	23.6879
6366958	-0.00535	4.6	5.78956	6366958	0.01587	4.6	35.9552	6366958	-0.02206	4.6	26.3857
6367001	-0.03209	4.7	2.93951	6367001	-0.00794	4.7	32.5429	6367001	0.02206	4.7	27.875
6367050	-0.00535	4.8	0.97078	6367050	-0.02381	4.8	29.3399	6367050	0.01471	4.8	28.0107
6367107	0.0107	4.9	-0.04396	6367107	-0.01984	4.9	26.39	6367107	0	4.9	26.8104
6367149	-0.02674	5	-0.61737	6367149	-0.02778	5	23.5803	6367149	0.05147	5	25.0255
6367203	-0.02139	5.1	-0.53041	6367203	-0.04762	5.1	21.0193	6367203	0.0625	5.1	23.0313
6367256	0.01604	5.2	-0.4954	6367256	-0.05556	5.2	18.6835	6367256	0.05882	5.2	20.7622
6367303	0.02139	5.3	-0.16885	6367303	-0.03968	5.3	16.4889	6367303	0.08456	5.3	18.625
6367352	0.02674	5.4	0.21872	6367352	-0.04762	5.4	14.6417	6367352	0.08088	5.4	16.354
6367404	0.05348	5.5	0.68046	6367404	-0.04365	5.5	12.9307	6367404	0.09191	5.5	14.0707
6367454	0.05348	5.6	1.38763	6367454	-0.03175	5.6	11.6417	6367454	0.09191	5.6	11.8407
6367501	0.02674	5.7	1.87761	6367501	-0.05952	5.7	10.3818	6367501	0.06985	5.7	9.84375
6367549	0.04278	5.8	2.31172	6367549	-0.04762	5.8	9.34842	6367549	0.10294	5.8	8.1416
6367601	0.05348	5.9	2.54117	6367601	-0.05159	5.9	8.41195	6367601	0.12868	5.9	6.61764
6367657	0.06417	6	2.65033	6367657	-0.07143	6	7.54032	6367657	0.10662	6	5.34586
6367701	0.08556	6.1	2.6577	6367701	-0.06349	6.1	6.7531	6367701	0.09191	6.1	4.27157
6367751	0.05348	6.2	2.61059	6367751	-0.05159	6.2	6.0729	6367751	0.08824	6.2	3.44863
6367807	0.03209	6.3	2.52175	6367807	-0.06746	6.3	5.49973	6367807	0.08456	6.3	2.84216
6367857	0.07487	6.4	2.43431	6367857	-0.08333	6.4	4.97821	6367857	0.08088	6.4	2.33107
6367906	0.08556	6.5	2.36436	6367906	-0.06746	6.5	4.49089	6367906	0.09559	6.5	1.91483
6367953	0.04278	6.6	2.27462	6367953	-0.04762	6.6	4.0895	6367953	0.11765	6.6	1.57826
6368001	0.0107	6.7	2.18385	6368001	-0.0873	6.7	3.7066	6368001	0.09559	6.7	1.2819
6368049	0.03743	6.8	2.10744	6368049	-0.10317	6.8	3.3897	6368049	0.07353	6.8	1.02776
6368106	0.02674	6.9	2.02644	6368106	-0.08333	6.9	3.09605	6368106	0.08824	6.9	0.80844
6368149	-0.01604	7	1.93796	6368149	-0.09524	7	2.8312	6368149	0.09559	7	0.63924
6368201	-0.00535	7.1	1.85852	6368201	-0.0754	7.1	2.59046	6368201	0.10294	7.1	0.49293
6368251	0	7.2	1.78095	6368251	-0.08333	7.2	2.36713	6368251	0.12132	7.2	0.36944
6368303	0.03209	7.3	1.71107	6368303	-0.0754	7.3	2.17616	6368303	0.13235	7.3	0.25758
6368351	0.04813	7.4	1.63933	6368351	-0.06349	7.4	2.00247	6368351	0.11029	7.4	0.15039
6368401	0.0107	7.5	1.57501	6368401	-0.10317	7.5	1.84436	6368401	0.09559	7.5	0.06327
6368450	0.0107	7.6	1.51219	6368450	-0.07937	7.6	1.70137	6368450	0.08824	7.6	-0.00982
6368501	0.03209	7.7	1.45074	6368501	-0.06349	7.7	1.57319	6368501	0.0625	7.7	-0.07339
6368557	0.02139	7.8	1.39242	6368557	-0.08333	7.8	1.45619	6368557	0.08456	7.8	-0.13
6368599	0.03743	7.9	1.33775	6368599	-0.08333	7.9	1.33489	6368599	0.08824	7.9	-0.19163
6368651	0.02139	8	1.28596	6368651	-0.07937	8	1.22541	6368651	0.07721	8	-0.24353
6368704	0.02674	8.1	1.23703	6368704	-0.0873	8.1	1.12776	6368704	0.09926	8.1	-0.2857
6368752	0.07487	8.2	1.19098	6368752	-0.09524	8.2	1.04194	6368752	0.09926	8.2	-0.31815
6368801	0.05882	8.3	1.1478	6368801	-0.10714	8.3	0.96795	6368801	0.10662	8.3	-0.34087
6368853	0.04278	8.4	1.1075	6368853	-0.10317	8.4	0.90578	6368853	0.09559	8.4	-0.35386
6368902	0.01604	8.5	1.07006	6368902	-0.12302	8.5	0.85544	6368902	0.09191	8.5	-0.35712
6368951	0.00535	8.6	1.03549	6368951	-0.10714	8.6	0.81693	6368951	0.09559	8.6	-0.35066
6369003	0.02674	8.7	1.0038	6369003	-0.07937	8.7	0.79025	6369003	0.06985	8.7	-0.33447
6369051	0.04278	8.8	0.97498	6369051	-0.09524	8.8	0.77539	6369051	0.07353	8.8	-0.30855
6369105	0.06417			6369105	-0.09524			6369105	0.07353
6369151	0.05348			6369151	-0.11111			6369151	0.07353
6369210	0.03209			6369210	-0.10317			6369210	0.07721
6369283	0.0107			6369283	-0.09127			6369283	0.06618
6369327	0.0107			6369327	-0.09921			6369327	0.06985
6369375	0.02139			6369375	-0.09524			6369375	0.07353
6369431	0			6369431	-0.09921			6369431	0.06985
6369483	0			6369483	-0.09921			6369483	0.07721
6369527	0.02139			6369527	-0.10317			6369527	0.07721
6369577	0.04278			6369577	-0.11111			6369577	0.08088
6369632	0.0107			6369632	-0.09921			6369632	0.08088
6369679	-0.02139			6369679	-0.07937			6369679	0.08088
6369729	0.03209			6369729	-0.09921			6369729	0.08088
6369780	0.05348			6369780	-0.12698			6369780	0.0625
6369830	0.03209			6369830	-0.10714			6369830	0.04779
6369881	-0.00535			6369881	-0.10317			6369881	0.05515
6369927	0.00535			6369927	-0.14683			6369927	0.07353
6369983	-0.02674			6369983	-0.17063			6369983	0.0625
6370057	-0.02674			6370057	-0.13492			6370057	0.05882
6370105	0.01604			6370105	-0.11508			6370105	0.06618
6370150	-0.00535			6370150	-0.13492			6370150	0.04779
6370201	-0.0107			6370201	-0.13889			6370201	0.04779
6370250	-0.02674			6370250	-0.12698			6370250	0.04044
6370309	0			6370309	-0.15476			6370309	0.00368
6370382	0.01604			6370382	-0.17857			6370382	0
6370432	-0.03209			6370432	-0.13492			6370432	0.03309
6370475	-0.07487			6370475	-0.12302			6370475	0.01838
6370527	-0.02139			6370527	-0.17063			6370527	0
6370575	-0.01604			6370575	-0.17857			6370575	-0.00735
6370633	-0.05882			6370633	-0.18254			6370633	-0.01103
6370684	-0.02674			6370684	-0.19444			6370684	-0.01838
6370750	-0.01604			6370750	-0.18254			6370750	-0.03676
6370801	0			6370801	-0.20238			6370801	-0.01103
6370855	0.01604			6370855	-0.2381			6370855	-0.00735
6370900	-0.00535			6370900	-0.22619			6370900	-0.03676
6370950	0.00535			6370950	-0.21825			6370950	-0.04412
6371001	0.0107			6371001	-0.21825			6371001	-0.07353
6371049	-0.02674			6371049	-0.23016			6371049	-0.09926
6371107	-0.02674			6371107	-0.2619			6371107	-0.10662
6371157	-0.04278			6371157	-0.27778			6371157	-0.12132
6371199	-0.05882			6371199	-0.30556			6371199	-0.10662
6371254	-0.03209			6371254	-0.30556			6371254	-0.10662
6371303	-0.00535			6371303	-0.28968			6371303	-0.13971
6371352	-0.02674			6371352	-0.30556			6371352	-0.19118
6371402	-0.00535			6371402	-0.35317			6371402	-0.22059
6371453	0.01604			6371453	-0.37302			6371453	-0.20588
6371503	-0.00535			6371503	-0.36905			6371503	-0.23162
6371551	-0.00535			6371551	-0.37698			6371551	-0.27941
6371601	-0.03209			6371601	-0.38889			6371601	-0.29779
6371650	-0.00535			6371650	-0.41667			6371650	-0.30882
6371707	0.02674			6371707	-0.44048			6371707	-0.33088
6371751	0			6371751	-0.47222			6371751	-0.38235
6371802	0.0107			6371802	-0.50397			6371802	-0.41544
6371854	0.03209			6371854	-0.53175			6371854	-0.45588
6371902	0.06952			6371902	-0.5754			6371902	-0.50735
6371956	0.1016			6371956	-0.62698			6371956	-0.5625
6372006	0.10695			6372006	-0.64286			6372006	-0.61765
6372053	0.12299			6372053	-0.66667			6372053	-0.67279
6372101	0.16043			6372101	-0.71032			6372101	-0.75
6372153	0.17112			6372153	-0.73413			6372153	-0.81985
6372200	0.18717			6372200	-0.73016			6372200	-0.90809
6372261	0.25668			6372261	-0.75397			6372261	-0.98897
6372335	0.31551			6372335	-0.82143			6372335	-1.08824
6372400	0.37968			6372400	-0.88095			6372400	-1.25368
6372452	0.46524			6372452	-0.92063			6372452	-1.40074
6372503	0.50267			6372503	-0.95635			6372503	-1.51471
6372549	0.58824			6372549	-0.97222			6372549	-1.65074
6372604	0.74332			6372604	-1.00794			6372604	-1.75735
6372654	0.85561			6372654	-1.06349			6372654	-1.875
6372699	0.96257			6372699	-1.07143			6372699	-2.04412
6372750	1.11765			6372750	-1.09524			6372750	-2.20221
6372805	1.26203			6372805	-1.10317			6372805	-2.34559
6372849	1.44385			6372849	-1.11111			6372849	-2.48529
6372908	1.6738			6372908	-1.11508			6372908	-2.66544
6372978	1.8984			6372978	-1.10714			6372978	-2.84926
6373027	2.18182			6373027	-1.10714			6373027	-3.01103
6373075	2.49198			6373075	-1.09921			6373075	-3.15441
6373127	2.81818			6373127	-1.07143			6373127	-3.28309
6373174	3.13369			6373174	-1.0119			6373174	-3.39706
6373226	3.4492			6373226	-0.96032			6373226	-3.50735
6373283	3.89305			6373283	-0.90079			6373283	-3.59926
6373359	4.31551			6373359	-0.81349			6373359	-3.65441
6373424	4.58824			6373424	-0.64286			6373424	-3.66912
6373474	4.74866			6373474	-0.51587			6373474	-3.66176
6373529	4.90374			6373529	-0.41667			6373529	-3.66544
6373573	5.01604			6373573	-0.28175			6373573	-3.64706
6373626	5.06952			6373626	-0.14286			6373626	-3.59191
6373680	5.11765			6373680	-0.00397			6373680	-3.54044
6373731	5.11765			6373731	0.12302			6373731	-3.53309
6373780	5.10695			6373780	0.28968			6373780	-3.47426
6373829	5.09091			6373829	0.45635			6373829	-3.37132
6373881	5.04278			6373881	0.55952			6373881	-3.27941
6373930	5.0107			6373930	0.6627			6373930	-3.10662
6373975	4.97861			6373975	0.76984			6373975	-2.87868
6374026	4.82353			6374026	0.85714			6374026	-2.56985
6374076	4.59358			6374076	0.95635			6374076	-2.16176
6374126	4.37433			6374126	1.04762			6374126	-1.73162
6374177	4.12299			6374177	1.0873			6374177	-1.33824
6374230	3.81283			6374230	1.14286			6374230	-1
6374279	3.4385			6374279	1.19048			6374279	-0.69118
6374329	3.07487			6374329	1.19841			6374329	-0.41912
6374379	2.77005			6374379	1.20635			6374379	-0.17647
6374430	2.47594			6374430	1.20238			6374430	0.02574
6374480	2.19251			6374480	1.1627			6374480	0.18015
6374530	1.93583			6374530	1.11905			6374530	0.30515
6374578	1.70053			6374578	1.09921			6374578	0.40074
6374627	1.49198			6374627	1.05159			6374627	0.48529
6374674	1.31016			6374674	1.02381			6374674	0.55147
6374725	1.15508			6374725	0.99603			6374725	0.58824
6374775	1.02674			6374775	0.94048			6374775	0.62132
6374827	0.96257			6374827	0.88492			6374827	0.64706
6374882	0.81283			6374882	0.84127			6374882	0.66176
6374932	0.65775			6374932	0.81349			6374932	0.66176
6374979	0.57219			6374979	0.75794			6374979	0.66912
6375029	0.51337			6375029	0.6627			6375029	0.66176
6375078	0.47594			6375078	0.62302			6375078	0.63971
6375126	0.41711			6375126	0.61508			6375126	0.625
6375183	0.36898			6375183	0.56746			6375183	0.61397
6375233	0.29412			6375233	0.51587			6375233	0.625
6375277	0.24064			6375277	0.48016			6375277	0.62868
6375331	0.2246			6375331	0.46429			6375331	0.60294
6375377	0.18717			6375377	0.43651			6375377	0.60294
6375428	0.14439			6375428	0.41667			6375428	0.59191
6375477	0.14439			6375477	0.38889			6375477	0.55147
6375528	0.14973			6375528	0.35714			6375528	0.51838
6375576	0.13369			6375576	0.31349			6375576	0.51838
6375626	0.09091			6375626	0.30952			6375626	0.50368
6375683	0.05348			6375683	0.30952			6375683	0.44485
6375728	0.04813			6375728	0.25397			6375728	0.45956
6375779	0.08021			6375779	0.22222			6375779	0.47426
6375826	0.06417			6375826	0.22619			6375826	0.43382
6375882	0.05882			6375882	0.21429			6375882	0.41912
6375929	0.06952			6375929	0.19841			6375929	0.40074
6375982	0.03743			6375982	0.20635			6375982	0.37868
6376030	0.03743			6376030	0.19048			6376030	0.36029
6376076	0.02674			6376076	0.15079			6376076	0.34559
6376126	0.01604			6376126	0.13492			6376126	0.33456
6376181	0.02674			6376181	0.12698			6376181	0.3125
6376225	0.01604			6376225	0.10714			6376225	0.30147
6376275	0.02674			6376275	0.09921			6376275	0.27941
6376328	0.04278			6376328	0.11508			6376328	0.28676
6376379	0.02139			6376379	0.10714			6376379	0.29779
6376425	0.0107			6376425	0.07143			6376425	0.26838
6376478	0			6376478	0.0754			6376478	0.24632
6376527	0.00535			6376527	0.0754			6376527	0.25368
6376577	0.05348			6376577	0.06349			6376577	0.26471
6376629	0.05882			6376629	0.03571			6376629	0.23162
6376675	0.0107			6376675	0.02381			6376675	0.21324
6376729	0.0107			6376729	0.04365			6376729	0.22426
6376778	0.06952			6376778	0.03571			6376778	0.22059
6376828	0.08556			6376828	0.01984			6376828	0.19853
6376875	0.04278			6376875	0.02381			6376875	0.18382
6376927	0.03743			6376927	0.01587			6376927	0.18015
6376983	0.03743			6376983	-0.01587			6376983	0.1875
6377059	0.05882			6377059	-0.01984			6377059	0.16912
6377124	0.06417			6377124	0.00794			6377124	0.15809
6377179	0.08021			6377179	0			6377179	0.16544
6377230	0.1016			6377230	-0.02381			6377230	0.15441
6377275	0.06952			6377275	-0.0119			6377275	0.13235
6377330	0.06417			6377330	-0.00794			6377330	0.14706
6377377	0.05348			6377377	0			6377377	0.14338
6377424	0.03743			6377424	-0.0119			6377424	0.12868
6377478	0.03743			6377478	-0.04762			6377478	0.12868
6377527	0.06417			6377527	-0.03571			6377527	0.16176
6377577	0.09626			6377577	0.00397			6377577	0.17279
6377624	0.1016			6377624	-0.02778			6377624	0.13235
6377676	0.08021			6377676	-0.04365			6377676	0.125
6377725	0.03743			6377725	-0.01587			6377725	0.11765
6377775	0.02674			6377775	0			6377775	0.09926
6377826	0.07487			6377826	-0.01587			6377826	0.10662
6377876	0.08556			6377876	-0.02778			6377876	0.12132
6377928	0.08021			6377928	0.00794			6377928	0.13235
6377975	0.08556			6377975	0.00794			6377975	0.11765
6378026	0.08021			6378026	-0.01984			6378026	0.11029
6378082	0.05348			6378082	-0.02778			6378082	0.13603
6378126	0.03209			6378126	-0.01984			6378126	0.12868
6378175	0.04278			6378175	-0.02778			6378175	0.125
6378226	0.0107			6378226	-0.05556			6378226	0.11397
6378282	0.03743			6378282	-0.01984			6378282	0.11029
6378324	0.06952			6378324	0.01984			6378324	0.11397
6378375	0.05348			6378375	0.00794			6378375	0.12132
6378426	0.04813			6378426	-0.00397			6378426	0.12132
6378474	0.03209			6378474	-0.02381			6378474	0.11029
6378527	0.08556			6378527	-0.02778			6378527	0.12868
6378575	0.1123			6378575	-0.01984			6378575	0.15441
6378632	0.06417			6378632	-0.03571			6378632	0.13971
6378682	0.03209			6378682	-0.05952			6378682	0.10662
6378728	0.05348			6378728	-0.04365			6378728	0.09559
6378779	0.05882			6378779	-0.02778			6378779	0.13235
6378825	0.04278			6378825	-0.0119			6378825	0.13603
6378876	0.04813			6378876	0.00397			6378876	0.12868
6378927	0.03743			6378927	-0.00794			6378927	0.15441
6378977	0.04278			6378977	-0.00397			6378977	0.12868
6379027	0.09626			6379027	0.01984			6379027	0.09926
6379075	0.08021			6379075	-0.00397			6379075	0.07353
6379126	0.04813			6379126	-0.03571			6379126	0.08824
6379181	0.05348			6379181	-0.02778			6379181	0.11397
6379230	0.05348			6379230	-0.01587			6379230	0.11029
6379279	0.03743			6379279	-0.0119			6379279	0.13603
6379324	0.02139			6379324	0.0119			6379324	0.15809
6379381	0.05882			6379381	0.00397			6379381	0.14338
6379432	0.05348			6379432	-0.01587			6379432	0.14338
6379479	0.02139			6379479	0			6379479	0.14706
6379526	0.05348			6379526	-0.01587			6379526	0.13603
6379577	0.09091			6379577	-0.03571			6379577	0.11765
6379623	0.09091			6379623	-0.03968			6379623	0.12868
6379684	0.06417			6379684	-0.02381			6379684	0.11765
6379749	0.03743			6379749	0.03571			6379749	0.08456
6379802	0.05882			6379802	0.02778			6379802	0.09191
6379850	0.00535			6379850	-0.00397			6379850	0.11397
6379901	0.02139			6379901	-0.00794			6379901	0.11765
6379957	0.03209			6379957	0.00794			6379957	0.08088
6379999	-0.02139			6379999	0.01984			6379999	0.05515
6380053	0			6380053	0.0119			6380053	0.05882
6380103	0.02139			6380103	0.00794			6380103	0.07721
6380150	0.03743			6380150	0.0119			6380150	0.11029
6380202	0.04278			6380202	-0.00397			6380202	0.13603
6380255	0.06952			6380255	-0.02381			6380255	0.13971
6380306	0.06417			6380306	-0.00397			6380306	0.12868
6380349	0.04278			6380349	0.03571			6380349	0.11029
6380399	0.03743			6380399	0.04365			6380399	0.11397
6380455	0.04278			6380455	0.00397			6380455	0.13603
6380504	0.05882			6380504	-0.01984			6380504	0.13971
6380556	0.03743			6380556	-0.01587			6380556	0.11765
6380604	0.02674			6380604	-0.0119			6380604	0.09559
6380650	0.03743			6380650	0.01587			6380650	0.09559
6380700	0.01604			6380700	0.02381			6380700	0.11765
6380753	0.0107			6380753	0.01984			6380753	0.10662
6380804	0.02139			6380804	-0.02381			6380804	0.11765
6380853	0.03743			6380853	-0.04762			6380853	0.13235
6380906	0.07487			6380906	0.02778			6380906	0.08456
6380955	0.05882			6380955	0.06349			6380955	0.07721
6381006	0.01604			6381006	0.03968			6381006	0.125
6381050	0			6381050	0.01984			6381050	0.10294
6381098	0.05348			6381098	0.0119			6381098	0.08088
6381151	0.08021			6381151	0.0119			6381151	0.10662
6381199	0.05348			6381199	-0.00794			6381199	0.10294
6381250	0.0107			6381250	-0.00397			6381250	0.10662
6381299	0.0107			6381299	0.01587			6381299	0.10662
6381357	0.04813			6381357	0.0119			6381357	0.11397
6381408	0.05882			6381408	-0.01587			6381408	0.13235
6381452	0.05348			6381452	-0.02778			6381452	0.14706
6381500	0.03209			6381500	-0.02381			6381500	0.14706
6381549	0.03743			6381549	-0.01587			6381549	0.12132
6381600	0.04278			6381600	0.02381			6381600	0.07721
6381653	0.06417			6381653	0.01984			6381653	0.07353
6381700	0.03743			6381700	0.01984			6381700	0.06985
6381751	0.00535			6381751	0.03571			6381751	0.05882
6381802	0.01604			6381802	0.02381			6381802	0.08088
6381850	0.04278			6381850	0.01587			6381850	0.08088
6381900	0.01604			6381900	-0.00397			6381900	0.08456
6381951	0.00535			6381951	-0.02381			6381951	0.09191
6382003	0.03743			6382003	0			6382003	0.10294
6382049	0.05348			6382049	0			6382049	0.08824
6382103	0.05348			6382103	-0.02778			6382103	0.06985
6382151	0.07487			6382151	-0.03571			6382151	0.08456
6382206	0.08021			6382206	-0.00794			6382206	0.09559
6382250	0.03743			6382250	0			6382250	0.11765
6382300	0.0107			6382300	-0.03968			6382300	0.14706
6382350	-0.00535			6382350	-0.04365			6382350	0.17647
6382401	-0.02674			6382401	-0.01587			6382401	0.15809
6382450	0.00535			6382450	-0.02778			6382450	0.11397
6382500	0.04278			6382500	-0.02381			6382500	0.11029
6382550	0.06417			6382550	-0.00794			6382550	0.14338
6382611	0.05882			6382611	-0.00794			6382611	0.16176
6382674	0.05348			6382674	0			6382674	0.14706
6382728	0.07487			6382728	0			6382728	0.13603
6382778	0.03743			6382778	0.01984			6382778	0.13971
6382830	0.02674			6382830	0.01587			6382830	0.15809
6382875	0.07487			6382875	-0.00794			6382875	0.15074

## Sheet: Figure 3g
t	P26XY	P36XY	t	P26XZ	P36XZ	t	P26YZ	P36YZ
-3.873	7e-06	2e-06	-3.873	-1e-06	-4e-06	-3.873	7e-06	1.4e-05
-3.826	4e-06	6e-06	-3.826	-3e-06	4e-06	-3.826	3e-06	1.5e-05
-3.776	2e-06	8e-06	-3.776	-5e-06	1e-06	-3.776	1e-05	1.4e-05
-3.725	1e-06	1e-06	-3.725	-3e-06	-5e-06	-3.725	1.8e-05	9e-06
-3.669	0	1e-06	-3.669	6e-06	6e-06	-3.669	1.4e-05	1e-05
-3.624	7e-06	3e-06	-3.624	6e-06	8e-06	-3.624	6e-06	1.3e-05
-3.575	6e-06	3e-06	-3.575	2e-06	-6e-06	-3.575	4e-06	5e-06
-3.523	1e-06	2e-06	-3.523	2e-06	-5e-06	-3.523	3e-06	6e-06
-3.469	0	8e-06	-3.469	2e-06	-2e-06	-3.469	7e-06	6e-06
-3.419	2e-06	7e-06	-3.419	-1e-06	-1e-06	-3.419	1.2e-05	6e-06
-3.376	1e-05	8e-06	-3.376	-7e-06	5e-06	-3.376	1.4e-05	1.4e-05
-3.323	6e-06	9e-06	-3.323	-5e-06	4e-06	-3.323	1.3e-05	7e-06
-3.268	2e-06	-2e-06	-3.268	1e-06	7e-06	-3.268	8e-06	1e-06
-3.217	3e-06	-1e-06	-3.217	-2e-06	7e-06	-3.217	1.1e-05	2e-06
-3.147	5e-06	2e-06	-3.147	-4e-06	5e-06	-3.147	8e-06	3e-06
-3.101	3e-06	1e-06	-3.101	-1e-06	2e-06	-3.101	0	3e-06
-3.043	1e-06	-4e-06	-3.043	-1e-06	-7e-06	-3.043	2e-06	5e-06
-2.999	5e-06	0	-2.999	-2e-06	-1e-06	-2.999	5e-06	6e-06
-2.951	4e-06	5e-06	-2.951	-1e-06	5e-06	-2.951	2e-06	4e-06
-2.893	-1e-06	0	-2.893	-3e-06	-5e-06	-2.893	5e-06	2e-06
-2.843	2e-06	-3e-06	-2.843	1e-06	-5e-06	-2.843	1e-05	1e-06
-2.796	5e-06	5e-06	-2.796	-2e-06	-4e-06	-2.796	9e-06	3e-06
-2.748	3e-06	5e-06	-2.748	-8e-06	0	-2.748	1.2e-05	1.1e-05
-2.697	2e-06	4e-06	-2.697	-5e-06	9e-06	-2.697	7e-06	1e-05
-2.645	3e-06	9e-06	-2.645	-2e-06	2e-06	-2.645	2e-06	2e-06
-2.595	4e-06	-3e-06	-2.595	0	2e-06	-2.595	1e-06	3e-06
-2.544	3e-06	-1.2e-05	-2.544	-1e-06	1.1e-05	-2.544	-4e-06	-3e-06
-2.5	-2e-06	-7e-06	-2.5	1e-06	4e-06	-2.5	-9e-06	-1.2e-05
-2.45	2e-06	-7e-06	-2.45	0	-3e-06	-2.45	0	-1.1e-05
-2.399	6e-06	-7e-06	-2.399	-4e-06	1e-05	-2.399	5e-06	0
-2.346	0	-9e-06	-2.346	4e-06	9e-06	-2.346	-4e-06	7e-06
-2.298	-3e-06	-1.4e-05	-2.298	1.7e-05	0	-2.298	4e-06	7e-06
-2.247	-3e-06	-1.7e-05	-2.247	1.4e-05	0	-2.247	7e-06	7e-06
-2.2	-1e-06	-1.5e-05	-2.2	1e-06	-1e-06	-2.2	0	4e-06
-2.151	-6e-06	-9e-06	-2.151	-5e-06	0	-2.151	0	-3e-06
-2.099	-6e-06	-9e-06	-2.099	-7e-06	3e-06	-2.099	6e-06	-2e-06
-2.044	-1e-06	-8e-06	-2.044	-3e-06	1.1e-05	-2.044	4e-06	0
-2	3e-06	-1e-05	-2	3e-06	1.5e-05	-2	-3e-06	-2e-06
-1.95	0	-9e-06	-1.95	0	6e-06	-1.95	-4e-06	0
-1.9	-3e-06	-5e-06	-1.9	0	-3e-06	-1.9	-3e-06	-1e-06
-1.842	-1e-06	-6e-06	-1.842	5e-06	-1e-06	-1.842	1e-06	-2e-06
-1.792	-2e-06	-1.1e-05	-1.792	7e-06	5e-06	-1.792	6e-06	0
-1.748	-4e-06	-1.1e-05	-1.748	8e-06	0	-1.748	6e-06	-2e-06
-1.698	-9e-06	-1.2e-05	-1.698	5e-06	-4e-06	-1.698	4e-06	0
-1.644	-2e-06	-5e-06	-1.644	4e-06	2e-06	-1.644	6e-06	-1e-06
-1.594	4e-06	1e-06	-1.594	2e-06	4e-06	-1.594	5e-06	1e-06
-1.545	3e-06	0	-1.545	-5e-06	-3e-06	-1.545	-1e-06	6e-06
-1.5	-1e-06	-2e-06	-1.5	-5e-06	-4e-06	-1.5	-2e-06	-1e-06
-1.445	-7e-06	-2e-06	-1.445	-2e-06	-3e-06	-1.445	2e-06	1e-06
-1.394	-1e-06	2e-06	-1.394	3e-06	-6e-06	-1.394	5e-06	6e-06
-1.345	6e-06	-6e-06	-1.345	5e-06	-7e-06	-1.345	5e-06	1e-06
-1.301	1e-06	-8e-06	-1.301	8e-06	-1e-06	-1.301	1e-06	-2e-06
-1.249	1e-06	-5e-06	-1.249	1.1e-05	0	-1.249	1e-06	0
-1.194	4e-06	3e-06	-1.194	-3e-06	-4e-06	-1.194	8e-06	0
-1.143	-2e-06	6e-06	-1.143	0	7e-06	-1.143	1e-05	3e-06
-1.092	1e-06	-1e-06	-1.092	1.1e-05	9e-06	-1.092	-1e-06	-3e-06
-1.042	-1e-06	-8e-06	-1.042	4e-06	1.2e-05	-1.042	-6e-06	-1.4e-05
-0.999	-6e-06	-7e-06	-0.999	-2e-06	5e-06	-0.999	6e-06	-1e-06
-0.95	-1e-06	-8e-06	-0.95	-6e-06	-4e-06	-0.95	4e-06	3e-06
-0.893	2e-06	-1.1e-05	-0.893	-5e-06	1e-06	-0.893	0	-3e-06
-0.851	-5e-06	1e-06	-0.851	-7e-06	1e-06	-0.851	1.4e-05	1.3e-05
-0.797	-4e-06	1.5e-05	-0.797	-1.2e-05	2e-06	-0.797	1.7e-05	2.4e-05
-0.744	3e-06	2e-05	-0.744	-1.4e-05	-9e-06	-0.744	1.6e-05	2.4e-05
-0.697	4e-06	2.2e-05	-0.697	-1e-05	-1.6e-05	-0.697	2.3e-05	2.4e-05
-0.648	5e-06	1.7e-05	-0.648	-1.2e-05	-1.3e-05	-0.648	2.2e-05	2.8e-05
-0.596	1e-05	1.4e-05	-0.596	-1.1e-05	-1.2e-05	-0.596	2.5e-05	2.9e-05
-0.546	1e-05	2.1e-05	-0.546	-8e-06	-5e-06	-0.546	2.5e-05	2.4e-05
-0.499	5e-06	2.4e-05	-0.499	-1.5e-05	-6e-06	-0.499	1.9e-05	2.6e-05
-0.451	8e-06	2.1e-05	-0.451	-1.2e-05	-1e-05	-0.451	2.8e-05	2.5e-05
-0.399	1e-05	2.4e-05	-0.399	-1.3e-05	-1e-05	-0.399	3.5e-05	2e-05
-0.343	1.2e-05	2.3e-05	-0.343	-1.8e-05	-1e-05	-0.343	2.9e-05	1.7e-05
-0.299	1.6e-05	2.5e-05	-0.299	-1.6e-05	-1.1e-05	-0.299	2.5e-05	2.3e-05
-0.249	1e-05	2.8e-05	-0.249	-1.3e-05	-1.1e-05	-0.249	2.4e-05	2.4e-05
-0.193	6e-06	2.6e-05	-0.193	-1.7e-05	-1.5e-05	-0.193	2.3e-05	2.3e-05
-0.143	1.4e-05	3.2e-05	-0.143	-2.1e-05	-2.2e-05	-0.143	2.2e-05	2.2e-05
-0.094	1.6e-05	2.9e-05	-0.094	-1.7e-05	-1.7e-05	-0.094	2.6e-05	2.4e-05
-0.047	8e-06	2.2e-05	-0.047	-1.2e-05	-1e-05	-0.047	3.2e-05	2.6e-05
0.001	2e-06	2.1e-05	0.001	-2.2e-05	-8e-06	0.001	2.6e-05	2.4e-05
0.049	7e-06	2e-05	0.049	-2.6e-05	-1.7e-05	0.049	2e-05	2.8e-05
0.106	5e-06	2.3e-05	0.106	-2.1e-05	-2e-05	0.106	2.4e-05	3.2e-05
0.149	-3e-06	2.5e-05	0.149	-2.4e-05	-1.6e-05	0.149	2.6e-05	3.7e-05
0.201	-1e-06	1.8e-05	0.201	-1.9e-05	-1.7e-05	0.201	2.8e-05	3.2e-05
0.251	0	1.7e-05	0.251	-2.1e-05	-1.2e-05	0.251	3.3e-05	2.3e-05
0.303	6e-06	2.3e-05	0.303	-1.9e-05	-1e-05	0.303	3.6e-05	2.8e-05
0.351	9e-06	2.3e-05	0.351	-1.6e-05	-1.1e-05	0.351	3e-05	3.5e-05
0.401	2e-06	2.7e-05	0.401	-2.6e-05	-1.2e-05	0.401	2.6e-05	2.8e-05
0.45	2e-06	2.4e-05	0.45	-2e-05	-1.4e-05	0.45	2.4e-05	2.2e-05
0.501	6e-06	1.9e-05	0.501	-1.6e-05	-1.5e-05	0.501	1.7e-05	2.6e-05
0.557	4e-06	1.5e-05	0.557	-2.1e-05	-1.4e-05	0.557	2.3e-05	3.1e-05
0.599	7e-06	1.3e-05	0.599	-2.1e-05	-1.3e-05	0.599	2.4e-05	2.9e-05
0.651	4e-06	1.1e-05	0.651	-2e-05	-2e-05	0.651	2.1e-05	2.2e-05
0.704	5e-06	9e-06	0.704	-2.2e-05	-2.4e-05	0.704	2.7e-05	2.3e-05
0.752	1.4e-05	1.4e-05	0.752	-2.4e-05	-1.8e-05	0.752	2.7e-05	3e-05
0.801	1.1e-05	1.2e-05	0.801	-2.7e-05	-1.5e-05	0.801	2.9e-05	2.9e-05
0.853	8e-06	1e-05	0.853	-2.6e-05	-1.8e-05	0.853	2.6e-05	2.6e-05
0.902	3e-06	1.6e-05	0.902	-3.1e-05	-2.1e-05	0.902	2.5e-05	2.4e-05
0.951	1e-06	2.2e-05	0.951	-2.7e-05	-2.1e-05	0.951	2.6e-05	2.9e-05
1.003	5e-06	2.6e-05	1.003	-2e-05	-2.2e-05	1.003	1.9e-05	3.4e-05
1.051	8e-06	1.6e-05	1.051	-2.4e-05	-1.4e-05	1.051	2e-05	2.5e-05
1.105	1.2e-05	7e-06	1.105	-2.4e-05	-9e-06	1.105	2e-05	1.9e-05
1.151	1e-05	9e-06	1.151	-2.8e-05	-1.5e-05	1.151	2e-05	2e-05
1.21	6e-06	1.6e-05	1.21	-2.6e-05	-2.2e-05	1.21	2.1e-05	2.8e-05
1.283	2e-06	2e-05	1.283	-2.3e-05	-2.5e-05	1.283	1.8e-05	2.5e-05
1.327	2e-06	1.7e-05	1.327	-2.5e-05	-2.3e-05	1.327	1.9e-05	2e-05
1.375	4e-06	1.8e-05	1.375	-2.4e-05	-2.7e-05	1.375	2e-05	2.1e-05
1.431	0	1.5e-05	1.431	-2.5e-05	-2.8e-05	1.431	1.9e-05	1.5e-05
1.483	0	9e-06	1.483	-2.5e-05	-2.9e-05	1.483	2.1e-05	1.3e-05
1.527	4e-06	1.8e-05	1.527	-2.6e-05	-3.1e-05	1.527	2.1e-05	1.4e-05
1.577	8e-06	2e-05	1.577	-2.8e-05	-3.7e-05	1.577	2.2e-05	2.3e-05
1.632	2e-06	2e-06	1.632	-2.5e-05	-3.2e-05	1.632	2.2e-05	1.8e-05
1.679	-4e-06	-6e-06	1.679	-2e-05	-2.8e-05	1.679	2.2e-05	6e-06
1.729	6e-06	5e-06	1.729	-2.5e-05	-3.3e-05	1.729	2.2e-05	9e-06
1.78	1e-05	1.3e-05	1.78	-3.2e-05	-2.9e-05	1.78	1.7e-05	1.5e-05
1.83	6e-06	7e-06	1.83	-2.7e-05	-2.9e-05	1.83	1.3e-05	1.2e-05
1.881	-1e-06	3e-06	1.881	-2.6e-05	-3.9e-05	1.881	1.5e-05	9e-06
1.927	1e-06	1.3e-05	1.927	-3.7e-05	-4.3e-05	1.927	2e-05	3e-06
1.983	-5e-06	1.8e-05	1.983	-4.3e-05	-4.2e-05	1.983	1.7e-05	1e-06
2.057	-5e-06	1.1e-05	2.057	-3.4e-05	-3.3e-05	2.057	1.6e-05	4e-06
2.105	3e-06	1.1e-05	2.105	-2.9e-05	-3e-05	2.105	1.8e-05	4e-06
2.15	-1e-06	9e-06	2.15	-3.4e-05	-4e-05	2.15	1.3e-05	4e-06
2.201	-2e-06	1e-05	2.201	-3.5e-05	-3.7e-05	2.201	1.3e-05	-2e-06
2.25	-5e-06	1.3e-05	2.25	-3.2e-05	-3.4e-05	2.25	1.1e-05	-7e-06
2.309	0	-2e-06	2.309	-3.9e-05	-4.7e-05	2.309	1e-06	-8e-06
2.382	3e-06	-3e-06	2.382	-4.5e-05	-5.3e-05	2.382	0	-1e-05
2.432	-6e-06	1.4e-05	2.432	-3.4e-05	-5.3e-05	2.432	9e-06	-1.1e-05
2.475	-1.4e-05	1.2e-05	2.475	-3.1e-05	-6e-05	2.475	5e-06	-1.6e-05
2.527	-4e-06	0	2.527	-4.3e-05	-6.3e-05	2.527	0	-1.8e-05
2.575	-3e-06	3e-06	2.575	-4.5e-05	-5.6e-05	2.575	-2e-06	-1.3e-05
2.633	-1.1e-05	9e-06	2.633	-4.6e-05	-5.2e-05	2.633	-3e-06	-1.9e-05
2.684	-5e-06	5e-06	2.684	-4.9e-05	-6.3e-05	2.684	-5e-06	-2.9e-05
2.75	-3e-06	8e-06	2.75	-4.6e-05	-7.2e-05	2.75	-1e-05	-3.6e-05
2.801	0	7e-06	2.801	-5.1e-05	-7.3e-05	2.801	-3e-06	-3.4e-05
2.855	3e-06	3e-06	2.855	-6e-05	-7.6e-05	2.855	-2e-06	-3.4e-05
2.9	-1e-06	1.6e-05	2.9	-5.7e-05	-8e-05	2.9	-1e-05	-4.4e-05
2.95	1e-06	2e-05	2.95	-5.5e-05	-8.2e-05	2.95	-1.2e-05	-5.5e-05
3.001	2e-06	9e-06	3.001	-5.5e-05	-9.1e-05	3.001	-2e-05	-6.5e-05
3.049	-5e-06	6e-06	3.049	-5.8e-05	-0.000101	3.049	-2.7e-05	-6.6e-05
3.107	-5e-06	4e-06	3.107	-6.6e-05	-0.0001	3.107	-2.9e-05	-6.2e-05
3.157	-8e-06	1.2e-05	3.157	-7e-05	-0.000103	3.157	-3.3e-05	-7.6e-05
3.199	-1.1e-05	2.4e-05	3.199	-7.7e-05	-0.000113	3.199	-2.9e-05	-9.1e-05
3.254	-6e-06	1.5e-05	3.254	-7.7e-05	-0.000119	3.254	-2.9e-05	-9.3e-05
3.303	-1e-06	1.2e-05	3.303	-7.3e-05	-0.000126	3.303	-3.8e-05	-0.000109
3.352	-5e-06	1.2e-05	3.352	-7.7e-05	-0.000126	3.352	-5.2e-05	-0.000118
3.402	-1e-06	1.6e-05	3.402	-8.9e-05	-0.000125	3.402	-6e-05	-0.000131
3.453	3e-06	3e-05	3.453	-9.4e-05	-0.000141	3.453	-5.6e-05	-0.00015
3.503	-1e-06	3.6e-05	3.503	-9.3e-05	-0.000149	3.503	-6.3e-05	-0.000156
3.551	-1e-06	3.2e-05	3.551	-9.5e-05	-0.000156	3.551	-7.6e-05	-0.000176
3.601	-6e-06	3.7e-05	3.601	-9.8e-05	-0.000161	3.601	-8.1e-05	-0.000193
3.65	-1e-06	4.7e-05	3.65	-0.000105	-0.00017	3.65	-8.4e-05	-0.000208
3.707	5e-06	5.6e-05	3.707	-0.000111	-0.000187	3.707	-9e-05	-0.000229
3.751	0	6.3e-05	3.751	-0.000119	-0.000198	3.751	-0.000104	-0.000248
3.802	2e-06	7.1e-05	3.802	-0.000127	-0.000208	3.802	-0.000113	-0.00027
3.854	6e-06	8.6e-05	3.854	-0.000134	-0.000214	3.854	-0.000124	-0.000299
3.902	1.3e-05	0.000102	3.902	-0.000145	-0.000221	3.902	-0.000138	-0.000328
3.956	1.9e-05	0.000118	3.956	-0.000158	-0.000234	3.956	-0.000153	-0.000358
4.006	2e-05	0.000135	4.006	-0.000162	-0.000242	4.006	-0.000168	-0.000391
4.053	2.3e-05	0.000151	4.053	-0.000168	-0.000244	4.053	-0.000183	-0.000421
4.101	3e-05	0.000176	4.101	-0.000179	-0.000245	4.101	-0.000204	-0.00045
4.153	3.2e-05	0.000192	4.153	-0.000185	-0.000249	4.153	-0.000223	-0.000481
4.2	3.5e-05	0.000207	4.2	-0.000184	-0.000255	4.2	-0.000247	-0.000517
4.261	4.8e-05	0.000251	4.261	-0.00019	-0.000268	4.261	-0.000269	-0.000571
4.335	5.9e-05	0.000312	4.335	-0.000207	-0.000282	4.335	-0.000296	-0.000631
4.4	7.1e-05	0.00036	4.4	-0.000222	-0.000287	4.4	-0.000341	-0.000679
4.452	8.7e-05	0.000401	4.452	-0.000232	-0.000294	4.452	-0.000381	-0.000726
4.503	9.4e-05	0.000456	4.503	-0.000241	-0.000289	4.503	-0.000412	-0.000772
4.549	0.00011	0.000516	4.549	-0.000245	-0.000276	4.549	-0.000449	-0.000813
4.604	0.000139	0.000584	4.604	-0.000254	-0.000265	4.604	-0.000478	-0.000844
4.654	0.00016	0.000648	4.654	-0.000268	-0.00026	4.654	-0.00051	-0.000868
4.699	0.00018	0.000716	4.699	-0.00027	-0.000253	4.699	-0.000556	-0.000896
4.75	0.000209	0.000802	4.75	-0.000276	-0.000231	4.75	-0.000599	-0.000924
4.805	0.000236	0.000881	4.805	-0.000278	-0.000219	4.805	-0.000638	-0.000944
4.849	0.00027	0.000961	4.849	-0.00028	-0.000201	4.849	-0.000676	-0.00096
4.908	0.000313	0.00105	4.908	-0.000281	-0.000169	4.908	-0.000725	-0.000973
4.978	0.000355	0.00112	4.978	-0.000279	-0.000141	4.978	-0.000775	-0.000979
5.027	0.000408	0.00117	5.027	-0.000279	-0.000108	5.027	-0.000819	-0.000971
5.075	0.000466	0.0012	5.075	-0.000277	-7.7e-05	5.075	-0.000858	-0.000961
5.127	0.000527	0.00122	5.127	-0.00027	-4.3e-05	5.127	-0.000893	-0.000954
5.174	0.000586	0.00124	5.174	-0.000255	-5e-06	5.174	-0.000924	-0.000948
5.226	0.000645	0.00125	5.226	-0.000242	2.9e-05	5.226	-0.000954	-0.00094
5.283	0.000728	0.00125	5.283	-0.000227	6.8e-05	5.283	-0.000979	-0.000929
5.359	0.000807	0.00124	5.359	-0.000205	0.000123	5.359	-0.000994	-0.000904
5.424	0.000858	0.00123	5.424	-0.000162	0.000169	5.424	-0.000998	-0.000864
5.474	0.000888	0.00121	5.474	-0.00013	0.000196	5.474	-0.000996	-0.000813
5.529	0.000917	0.00119	5.529	-0.000105	0.000226	5.529	-0.000997	-0.000749
5.573	0.000938	0.00115	5.573	-7.1e-05	0.000251	5.573	-0.000992	-0.000661
5.626	0.000948	0.0011	5.626	-3.6e-05	0.000276	5.626	-0.000977	-0.00056
5.68	0.000957	0.00103	5.68	-1e-06	0.00029	5.68	-0.000963	-0.000453
5.731	0.000957	0.00095	5.731	3.1e-05	0.000303	5.731	-0.000961	-0.000342
5.78	0.000955	0.000869	5.78	7.3e-05	0.000315	5.78	-0.000945	-0.000252
5.829	0.000952	0.000791	5.829	0.000115	0.000317	5.829	-0.000917	-0.00017
5.881	0.000943	0.00071	5.881	0.000141	0.000321	5.881	-0.000892	-0.000103
5.93	0.000937	0.000628	5.93	0.000167	0.000318	5.93	-0.000845	-4.2e-05
5.975	0.000931	0.000561	5.975	0.000194	0.000312	5.975	-0.000783	1e-05
6.026	0.000902	0.000506	6.026	0.000216	0.000307	6.026	-0.000699	4.7e-05
6.076	0.000859	0.00045	6.076	0.000241	0.000304	6.076	-0.000588	8.8e-05
6.126	0.000818	0.000394	6.126	0.000264	0.000296	6.126	-0.000471	0.000115
6.177	0.000771	0.000348	6.177	0.000274	0.000282	6.177	-0.000364	0.000139
6.23	0.000713	0.000316	6.23	0.000288	0.00027	6.23	-0.000272	0.000156
6.279	0.000643	0.000277	6.279	0.0003	0.00026	6.279	-0.000188	0.000169
6.329	0.000575	0.000234	6.329	0.000302	0.000247	6.329	-0.000114	0.000177
6.379	0.000518	0.000207	6.379	0.000304	0.000236	6.379	-4.8e-05	0.000181
6.43	0.000463	0.000186	6.43	0.000303	0.000225	6.43	7e-06	0.000185
6.48	0.00041	0.000165	6.48	0.000293	0.000209	6.48	4.9e-05	0.000188
6.53	0.000362	0.000144	6.53	0.000282	0.000197	6.53	8.3e-05	0.000189
6.578	0.000318	0.00013	6.578	0.000277	0.000177	6.578	0.000109	0.00018
6.627	0.000279	0.000119	6.627	0.000265	0.000163	6.627	0.000132	0.000169
6.674	0.000245	0.000107	6.674	0.000258	0.000156	6.674	0.00015	0.000167
6.725	0.000216	9.7e-05	6.725	0.000251	0.000152	6.725	0.00016	0.000169
6.775	0.000192	7.8e-05	6.775	0.000237	0.000156	6.775	0.000169	0.00017
6.827	0.00018	6.7e-05	6.827	0.000223	0.000146	6.827	0.000176	0.000166
6.882	0.000152	6.6e-05	6.882	0.000212	0.000125	6.882	0.00018	0.000157
6.932	0.000123	6.2e-05	6.932	0.000205	0.000112	6.932	0.00018	0.000156
6.979	0.000107	5.2e-05	6.979	0.000191	0.000107	6.979	0.000182	0.000154
7.029	9.6e-05	3.7e-05	7.029	0.000167	0.000106	7.029	0.00018	0.000142
7.078	8.9e-05	3.3e-05	7.078	0.000157	0.0001	7.078	0.000174	0.000138
7.126	7.8e-05	3.6e-05	7.126	0.000155	8.9e-05	7.126	0.00017	0.000137
7.183	6.9e-05	2.8e-05	7.183	0.000143	8e-05	7.183	0.000167	0.00013
7.233	5.5e-05	2.6e-05	7.233	0.00013	7.4e-05	7.233	0.00017	0.000122
7.277	4.5e-05	3.6e-05	7.277	0.000121	7.2e-05	7.277	0.000171	0.00012
7.331	4.2e-05	3.7e-05	7.331	0.000117	6.9e-05	7.331	0.000164	0.000124
7.377	3.5e-05	3.2e-05	7.377	0.00011	6.5e-05	7.377	0.000164	0.00012
7.428	2.7e-05	2.6e-05	7.428	0.000105	6e-05	7.428	0.000161	0.000114
7.477	2.7e-05	2.2e-05	7.477	9.8e-05	5e-05	7.477	0.00015	0.000111
7.528	2.8e-05	2.7e-05	7.528	9e-05	5.3e-05	7.528	0.000141	0.000107
7.576	2.5e-05	3.2e-05	7.576	7.9e-05	5e-05	7.576	0.000141	0.000103
7.626	1.7e-05	2.6e-05	7.626	7.8e-05	3.8e-05	7.626	0.000137	9.7e-05
7.683	1e-05	1.9e-05	7.683	7.8e-05	3.8e-05	7.683	0.000121	9.3e-05
7.728	9e-06	1.9e-05	7.728	6.4e-05	3.5e-05	7.728	0.000125	9e-05
7.779	1.5e-05	2.4e-05	7.779	5.6e-05	2.6e-05	7.779	0.000129	8.7e-05
7.826	1.2e-05	2.1e-05	7.826	5.7e-05	3e-05	7.826	0.000118	8.2e-05
7.882	1.1e-05	1.3e-05	7.882	5.4e-05	3.8e-05	7.882	0.000114	7.5e-05
7.929	1.3e-05	1.8e-05	7.929	5e-05	3.3e-05	7.929	0.000109	7.7e-05
7.982	7e-06	1.9e-05	7.982	5.2e-05	2.9e-05	7.982	0.000103	7.8e-05
8.03	7e-06	1.6e-05	8.03	4.8e-05	3.2e-05	8.03	9.8e-05	7.6e-05
8.076	5e-06	2.4e-05	8.076	3.8e-05	3.1e-05	8.076	9.4e-05	7e-05
8.126	3e-06	2.8e-05	8.126	3.4e-05	2.4e-05	8.126	9.1e-05	6.9e-05
8.181	5e-06	2.3e-05	8.181	3.2e-05	2.3e-05	8.181	8.5e-05	7.1e-05
8.225	3e-06	2e-05	8.225	2.7e-05	2.1e-05	8.225	8.2e-05	6e-05
8.275	5e-06	1.2e-05	8.275	2.5e-05	1.3e-05	8.275	7.6e-05	5.6e-05
8.328	8e-06	2.1e-05	8.328	2.9e-05	1.2e-05	8.328	7.8e-05	6.1e-05
8.379	4e-06	2.8e-05	8.379	2.7e-05	1.8e-05	8.379	8.1e-05	6.6e-05
8.425	2e-06	1.8e-05	8.425	1.8e-05	2e-05	8.425	7.3e-05	6.4e-05
8.478	0	1.7e-05	8.478	1.9e-05	1.4e-05	8.478	6.7e-05	4.9e-05
8.527	1e-06	1.9e-05	8.527	1.9e-05	1e-05	8.527	6.9e-05	4.6e-05
8.577	1e-05	2.3e-05	8.577	1.6e-05	1e-05	8.577	7.2e-05	4.6e-05
8.629	1.1e-05	3.4e-05	8.629	9e-06	9e-06	8.629	6.3e-05	4.8e-05
8.675	2e-06	3.4e-05	8.675	6e-06	1e-05	8.675	5.8e-05	4.8e-05
8.729	2e-06	2.8e-05	8.729	1.1e-05	1.5e-05	8.729	6.1e-05	4.5e-05
8.778	1.3e-05	2.9e-05	8.778	9e-06	8e-06	8.778	6e-05	4.7e-05
8.828	1.6e-05	3.4e-05	8.828	5e-06	0	8.828	5.4e-05	4.3e-05
8.875	8e-06	3.8e-05	8.875	6e-06	-3e-06	8.875	5e-05	4e-05
8.927	7e-06	2.8e-05	8.927	4e-06	-6e-06	8.927	4.9e-05	3.6e-05
8.983	7e-06	2e-05	8.983	-4e-06	4e-06	8.983	5.1e-05	3.3e-05
9.059	1.1e-05	2.6e-05	9.059	-5e-06	1e-06	9.059	4.6e-05	3.4e-05
9.124	1.2e-05	2.9e-05	9.124	2e-06	0	9.124	4.3e-05	3.3e-05
9.179	1.5e-05	2.6e-05	9.179	0	8e-06	9.179	4.5e-05	3.2e-05
9.23	1.9e-05	3e-05	9.23	-6e-06	1e-05	9.23	4.2e-05	3.3e-05
9.275	1.3e-05	3.6e-05	9.275	-3e-06	5e-06	9.275	3.6e-05	3.6e-05
9.33	1.2e-05	3.2e-05	9.33	-2e-06	-2e-06	9.33	4e-05	3.1e-05
9.377	1e-05	2.5e-05	9.377	0	-5e-06	9.377	3.9e-05	3e-05
9.424	7e-06	3e-05	9.424	-3e-06	-1e-06	9.424	3.5e-05	3.3e-05
9.478	7e-06	2.9e-05	9.478	-1.2e-05	-4e-06	9.478	3.5e-05	3e-05
9.527	1.2e-05	3.1e-05	9.527	-9e-06	-7e-06	9.527	4.4e-05	3e-05
9.577	1.8e-05	3.8e-05	9.577	1e-06	-4e-06	9.577	4.7e-05	3.2e-05
9.624	1.9e-05	3.7e-05	9.624	-7e-06	-2e-06	9.624	3.6e-05	3.3e-05
9.676	1.5e-05	3.4e-05	9.676	-1.1e-05	-3e-06	9.676	3.4e-05	2.9e-05
9.725	7e-06	3.2e-05	9.725	-4e-06	-7e-06	9.725	3.2e-05	2.4e-05
9.775	5e-06	3.1e-05	9.775	0	-1e-06	9.775	2.7e-05	3.1e-05
9.826	1.4e-05	3.3e-05	9.826	-4e-06	0	9.826	2.9e-05	3.3e-05
9.876	1.6e-05	3.4e-05	9.876	-7e-06	-1e-06	9.876	3.3e-05	3.2e-05
9.928	1.5e-05	2.6e-05	9.928	2e-06	2e-06	9.928	3.6e-05	3.6e-05
9.975	1.6e-05	2.2e-05	9.975	2e-06	-7e-06	9.975	3.2e-05	3.6e-05
10.026	1.5e-05	2.6e-05	10.026	-5e-06	-4e-06	10.026	3e-05	3.4e-05
10.082	1e-05	3.3e-05	10.082	-7e-06	7e-06	10.082	3.7e-05	3.5e-05
10.126	6e-06	3.6e-05	10.126	-5e-06	4e-06	10.126	3.5e-05	3.6e-05
10.175	8e-06	3.3e-05	10.175	-7e-06	-1e-06	10.175	3.4e-05	3.1e-05
10.226	2e-06	3.1e-05	10.226	-1.4e-05	-5e-06	10.226	3.1e-05	3e-05
10.282	7e-06	3.2e-05	10.282	-5e-06	-8e-06	10.282	3e-05	3.1e-05
10.324	1.3e-05	3.5e-05	10.324	5e-06	-9e-06	10.324	3.1e-05	2.5e-05
10.375	1e-05	2.8e-05	10.375	2e-06	-1e-05	10.375	3.3e-05	2.5e-05
10.426	9e-06	2.4e-05	10.426	-1e-06	-7e-06	10.426	3.3e-05	3.1e-05
10.474	6e-06	3.2e-05	10.474	-6e-06	-9e-06	10.474	3e-05	3e-05
10.527	1.6e-05	3e-05	10.527	-7e-06	-5e-06	10.527	3.5e-05	2.8e-05
10.575	2.1e-05	2.6e-05	10.575	-5e-06	7e-06	10.575	4.2e-05	2.4e-05
10.632	1.2e-05	2.9e-05	10.632	-9e-06	5e-06	10.632	3.8e-05	3.5e-05
10.682	6e-06	2.2e-05	10.682	-1.5e-05	2e-06	10.682	2.9e-05	4.2e-05
10.728	1e-05	2.3e-05	10.728	-1.1e-05	4e-06	10.728	2.6e-05	3.1e-05
10.779	1.1e-05	3.1e-05	10.779	-7e-06	4e-06	10.779	3.6e-05	2.8e-05
10.825	8e-06	2.8e-05	10.825	-3e-06	6e-06	10.825	3.7e-05	3.2e-05
10.876	9e-06	1.7e-05	10.876	1e-06	7e-06	10.876	3.5e-05	2.4e-05
10.927	7e-06	2.1e-05	10.927	-2e-06	4e-06	10.927	4.2e-05	2.5e-05
10.977	8e-06	3.6e-05	10.977	-1e-06	5e-06	10.977	3.5e-05	2.5e-05
11.027	1.8e-05	3.5e-05	11.027	5e-06	6e-06	11.027	2.7e-05	2.2e-05
11.075	1.5e-05	2.6e-05	11.075	-1e-06	3e-06	11.075	2e-05	3.2e-05
11.126	9e-06	2.7e-05	11.126	-9e-06	3e-06	11.126	2.4e-05	3.9e-05
11.181	1e-05	3e-05	11.181	-7e-06	4e-06	11.181	3.1e-05	3.5e-05
11.23	1e-05	2.6e-05	11.23	-4e-06	2e-06	11.23	3e-05	2.8e-05
11.279	7e-06	1.8e-05	11.279	-3e-06	6e-06	11.279	3.7e-05	2.4e-05
11.324	4e-06	1.8e-05	11.324	3e-06	8e-06	11.324	4.3e-05	2.4e-05
11.381	1.1e-05	2.5e-05	11.381	1e-06	5e-06	11.381	3.9e-05	3.1e-05
11.432	1e-05	2.6e-05	11.432	-4e-06	3e-06	11.432	3.9e-05	3e-05
11.479	4e-06	3e-05	11.479	0	3e-06	11.479	4e-05	2.8e-05
11.526	1e-05	3.2e-05	11.526	-4e-06	6e-06	11.526	3.7e-05	3.2e-05
11.577	1.7e-05	2.6e-05	11.577	-9e-06	4e-06	11.577	3.2e-05	2.6e-05
11.623	1.7e-05	2.2e-05	11.623	-1e-05	2e-06	11.623	3.5e-05	2.8e-05
11.684	1.2e-05	2e-05	11.684	-6e-06	2e-06	11.684	3.2e-05	2.9e-05
11.749	7e-06	2.1e-05	11.749	9e-06	1e-06	11.749	2.3e-05	2.6e-05
11.802	1.1e-05	1.7e-05	11.802	7e-06	3e-06	11.802	2.5e-05	2.4e-05
11.85	1e-06	6e-06	11.85	-1e-06	3e-06	11.85	3.1e-05	2.2e-05
11.901	4e-06	9e-06	11.901	-2e-06	7e-06	11.901	3.2e-05	2.4e-05
11.957	6e-06	1.3e-05	11.957	2e-06	1.2e-05	11.957	2.2e-05	2.1e-05
11.999	-4e-06	7e-06	11.999	5e-06	2e-06	11.999	1.5e-05	2.3e-05
12.053	0	1.1e-05	12.053	3e-06	-3e-06	12.053	1.6e-05	2e-05
12.103	4e-06	2.1e-05	12.103	2e-06	0	12.103	2.1e-05	2.6e-05
12.15	7e-06	2.1e-05	12.15	3e-06	-1e-06	12.15	3e-05	3.2e-05
12.202	8e-06	2.3e-05	12.202	-1e-06	4e-06	12.202	3.7e-05	2.7e-05
12.255	1.3e-05	3e-05	12.255	-6e-06	8e-06	12.255	3.8e-05	2.8e-05
12.306	1.2e-05	2.9e-05	12.306	-1e-06	5e-06	12.306	3.5e-05	3.2e-05
12.349	8e-06	2.2e-05	12.349	9e-06	5e-06	12.349	3e-05	2.4e-05
12.399	7e-06	2e-05	12.399	1.1e-05	5e-06	12.399	3.1e-05	2.3e-05
12.455	8e-06	2.4e-05	12.455	1e-06	-2e-06	12.455	3.7e-05	2.3e-05
12.504	1.1e-05	2.9e-05	12.504	-5e-06	-2e-06	12.504	3.8e-05	2.3e-05
12.556	7e-06	2.3e-05	12.556	-4e-06	-1e-06	12.556	3.2e-05	2.4e-05
12.604	5e-06	2.9e-05	12.604	-3e-06	7e-06	12.604	2.6e-05	2.1e-05
12.65	7e-06	3.2e-05	12.65	4e-06	7e-06	12.65	2.6e-05	2.2e-05
12.7	3e-06	2e-05	12.7	6e-06	-3e-06	12.7	3.2e-05	2.2e-05
12.753	2e-06	1.7e-05	12.753	5e-06	1e-06	12.753	2.9e-05	1.4e-05
12.804	4e-06	2.1e-05	12.804	-6e-06	3e-06	12.804	3.2e-05	1.7e-05
12.853	7e-06	2.5e-05	12.853	-1.2e-05	7e-06	12.853	3.6e-05	2.6e-05
12.906	1.4e-05	1.8e-05	12.906	7e-06	1e-05	12.906	2.3e-05	2.1e-05
12.955	1.1e-05	1e-05	12.955	1.6e-05	3e-06	12.955	2.1e-05	1.8e-05
13.006	3e-06	1.1e-05	13.006	1e-05	-1e-06	13.006	3.4e-05	2.6e-05
13.05	0	1.3e-05	13.05	5e-06	1e-06	13.05	2.8e-05	2e-05
13.098	1e-05	2e-05	13.098	3e-06	5e-06	13.098	2.2e-05	2e-05
13.151	1.5e-05	2.4e-05	13.151	3e-06	3e-06	13.151	2.9e-05	3.2e-05
13.199	1e-05	2.6e-05	13.199	-2e-06	-1e-06	13.199	2.8e-05	2.6e-05
13.25	2e-06	2.1e-05	13.25	-1e-06	-1e-06	13.25	2.9e-05	2.3e-05
13.299	2e-06	1.7e-05	13.299	4e-06	3e-06	13.299	2.9e-05	2.3e-05
13.357	9e-06	2.7e-05	13.357	3e-06	3e-06	13.357	3.1e-05	2.4e-05
13.408	1.1e-05	2.3e-05	13.408	-4e-06	0	13.408	3.6e-05	3.5e-05
13.452	1e-05	1.6e-05	13.452	-7e-06	0	13.452	4e-05	3.3e-05
13.5	6e-06	2.3e-05	13.5	-6e-06	0	13.5	4e-05	2.5e-05
13.549	7e-06	1.7e-05	13.549	-4e-06	3e-06	13.549	3.3e-05	1.7e-05
13.6	8e-06	5e-06	13.6	6e-06	6e-06	13.6	2.1e-05	1.8e-05
13.653	1.2e-05	1e-05	13.653	5e-06	-3e-06	13.653	2e-05	2.1e-05
13.7	7e-06	9e-06	13.7	5e-06	-3e-06	13.7	1.9e-05	1.2e-05
13.751	1e-06	8e-06	13.751	9e-06	6e-06	13.751	1.6e-05	1.4e-05
13.802	3e-06	1.7e-05	13.802	6e-06	1e-05	13.802	2.2e-05	1.4e-05
13.85	8e-06	2.3e-05	13.85	4e-06	1.4e-05	13.85	2.2e-05	1.7e-05
13.9	3e-06	1.8e-05	13.9	-1e-06	1.4e-05	13.9	2.3e-05	1.5e-05
13.951	1e-06	1.7e-05	13.951	-6e-06	6e-06	13.951	2.5e-05	1.4e-05
14.003	7e-06	2.1e-05	14.003	0	-4e-06	14.003	2.8e-05	2.4e-05
14.049	1e-05	1.8e-05	14.049	0	-4e-06	14.049	2.4e-05	2.6e-05
14.103	1e-05	2.1e-05	14.103	-7e-06	3e-06	14.103	1.9e-05	2.8e-05
14.151	1.4e-05	2.6e-05	14.151	-9e-06	4e-06	14.151	2.3e-05	2.7e-05
14.206	1.5e-05	2.1e-05	14.206	-2e-06	4e-06	14.206	2.6e-05	2.3e-05
14.25	7e-06	1.8e-05	14.25	0	6e-06	14.25	3.2e-05	2.2e-05
14.3	2e-06	1.9e-05	14.3	-1e-05	4e-06	14.3	4e-05	2.8e-05
14.35	-1e-06	2.6e-05	14.35	-1.1e-05	0	14.35	4.8e-05	2.7e-05
14.401	-5e-06	2.8e-05	14.401	-4e-06	-6e-06	14.401	4.3e-05	2.9e-05
14.45	1e-06	2.4e-05	14.45	-7e-06	-5e-06	14.45	3.1e-05	3.5e-05
14.5	8e-06	2.2e-05	14.5	-6e-06	0	14.5	3e-05	2.7e-05
14.55	1.2e-05	2.6e-05	14.55	-2e-06	1e-06	14.55	3.9e-05	2.3e-05
14.611	1.1e-05	2.9e-05	14.611	-2e-06	-2e-06	14.611	4.4e-05	2.9e-05
14.674	1e-05	2.2e-05	14.674	0	0	14.674	4e-05	3.4e-05
14.728	1.4e-05	1.9e-05	14.728	0	4e-06	14.728	3.7e-05	3.5e-05
14.778	7e-06	2.6e-05	14.778	5e-06	5e-06	14.778	3.8e-05	3.4e-05
14.83	5e-06	2.7e-05	14.83	4e-06	5e-06	14.83	4.3e-05	2.7e-05
14.875	1.4e-05	2.1e-05	14.875	-2e-06	-1e-06	14.875	4.1e-05	2.3e-05

## Sheet: Figure 3h
Figure 3h
t	XY	t	XZ	t	YZ
-9380	1.1e-05	-9380	5.4e-05	-9380	6e-06
-9331	2e-05	-9331	6.3e-05	-9331	2e-06
-9282	3.4e-05	-9282	5e-05	-9282	1.2e-05
-9234	1.9e-05	-9234	6.3e-05	-9234	4e-06
-9182	3.2e-05	-9182	7.3e-05	-9182	6e-06
-9125	2.6e-05	-9125	6.1e-05	-9125	6e-06
-9082	2.5e-05	-9082	5.7e-05	-9082	5e-06
-9032	3.6e-05	-9032	5.6e-05	-9032	-2e-06
-8968	6.6e-05	-8968	5.9e-05	-8968	9e-06
-8896	7.3e-05	-8896	5.7e-05	-8896	1.6e-05
-8833	3e-05	-8833	5.9e-05	-8833	4e-06
-8781	3.6e-05	-8781	7.5e-05	-8781	-2e-06
-8733	3.9e-05	-8733	6.8e-05	-8733	-4e-06
-8667	6.9e-05	-8667	5.3e-05	-8667	6e-06
-8607	3.5e-05	-8607	8e-05	-8607	0
-8556	3.1e-05	-8556	8.1e-05	-8556	-5e-06
-8507	4.2e-05	-8507	7.6e-05	-8507	1e-05
-8457	4.5e-05	-8457	6.8e-05	-8457	8e-06
-8407	3.2e-05	-8407	7.7e-05	-8407	-9e-06
-8356	4.9e-05	-8356	7.6e-05	-8356	-1e-05
-8305	3.9e-05	-8305	7.5e-05	-8305	-3e-06
-8257	4.9e-05	-8257	7.7e-05	-8257	6e-06
-8206	4.7e-05	-8206	7.5e-05	-8206	9e-06
-8157	5.5e-05	-8157	8.4e-05	-8157	2e-06
-8106	4.4e-05	-8106	8.3e-05	-8106	4e-06
-8055	5.5e-05	-8055	8.4e-05	-8055	8e-06
-8005	5.2e-05	-8005	6.7e-05	-8005	2e-06
-7957	6.7e-05	-7957	8.2e-05	-7957	1e-06
-7904	6.6e-05	-7904	9.2e-05	-7904	0
-7858	5.2e-05	-7858	8.8e-05	-7858	-3e-06
-7807	5.5e-05	-7807	9e-05	-7807	-7e-06
-7751	4.3e-05	-7751	9.4e-05	-7751	4e-06
-7704	5.1e-05	-7704	9.4e-05	-7704	0
-7657	6e-05	-7657	9.9e-05	-7657	-7e-06
-7607	5.5e-05	-7607	9.8e-05	-7607	2e-06
-7556	6.2e-05	-7556	9.2e-05	-7556	-7e-06
-7504	5.6e-05	-7504	9.5e-05	-7504	0
-7455	5.9e-05	-7455	0.000107	-7455	0
-7407	6.5e-05	-7407	0.000102	-7407	-4e-06
-7357	6.4e-05	-7357	9.2e-05	-7357	-4e-06
-7306	5.4e-05	-7306	0.00011	-7306	-1e-06
-7257	6.6e-05	-7257	0.000101	-7257	-1.4e-05
-7206	7.5e-05	-7206	9.9e-05	-7206	-7e-06
-7152	5e-05	-7152	0.000107	-7152	-1.2e-05
-7107	6.9e-05	-7107	0.00011	-7107	-5e-06
-7058	6.9e-05	-7058	0.000119	-7058	-1e-06
-7005	7.6e-05	-7005	0.000116	-7005	-1.1e-05
-6955	7.3e-05	-6955	0.000121	-6955	-4e-06
-6908	7.2e-05	-6908	0.000117	-6908	-1.6e-05
-6857	6.8e-05	-6857	0.000122	-6857	-1.5e-05
-6806	6.7e-05	-6806	0.000118	-6806	-3e-06
-6757	8e-05	-6757	0.000109	-6757	-5e-06
-6706	7.7e-05	-6706	0.000123	-6706	-4e-06
-6657	8.9e-05	-6657	0.000132	-6657	-1.2e-05
-6598	0.000114	-6598	0.000123	-6598	-5e-06
-6534	8.2e-05	-6534	0.000138	-6534	-2e-05
-6480	8.3e-05	-6480	0.000131	-6480	-1e-06
-6431	8.6e-05	-6431	0.000134	-6431	-1.1e-05
-6383	8.9e-05	-6383	0.000152	-6383	-1.2e-05
-6332	9.3e-05	-6332	0.000139	-6332	-2e-05
-6282	9.4e-05	-6282	0.000133	-6282	-2e-05
-6229	9.9e-05	-6229	0.000141	-6229	-3e-05
-6183	0.000113	-6183	0.000139	-6183	-4.5e-05
-6132	0.00012	-6132	0.000128	-6132	-5.8e-05
-6083	0.000115	-6083	0.000118	-6083	-7.5e-05
-6032	0.000125	-6032	0.000103	-6032	-7.8e-05
-5978	0.000118	-5978	8.7e-05	-5978	-9.8e-05
-5931	9.6e-05	-5931	6.9e-05	-5931	-9.7e-05
-5877	9.6e-05	-5877	4.5e-05	-5877	-0.000112
-5827	8.9e-05	-5827	2.6e-05	-5827	-0.000121
-5778	6.5e-05	-5778	-1e-05	-5778	-0.000116
-5726	4.1e-05	-5726	-4e-05	-5726	-0.000125
-5677	2.5e-05	-5677	-6.6e-05	-5677	-0.000118
-5632	1e-06	-5632	-9e-05	-5632	-0.000112
-5582	-3.4e-05	-5582	-0.000127	-5582	-0.000109
-5531	-4.8e-05	-5531	-0.00014	-5531	-0.0001
-5482	-7.8e-05	-5482	-0.000164	-5482	-8e-05
-5432	-9.8e-05	-5432	-0.000203	-5432	-7.3e-05
-5376	-0.000128	-5376	-0.000223	-5376	-6e-05
-5331	-0.000149	-5331	-0.00024	-5331	-4e-05
-5282	-0.000181	-5282	-0.000249	-5282	-2.6e-05
-5231	-0.000195	-5231	-0.000269	-5231	4e-06
-5182	-0.000219	-5182	-0.000261	-5182	1.2e-05
-5131	-0.000229	-5131	-0.000272	-5131	3.5e-05
-5082	-0.000229	-5082	-0.000255	-5082	4.1e-05
-5032	-0.000236	-5032	-0.000251	-5032	7.5e-05
-4982	-0.000231	-4982	-0.000221	-4982	8.9e-05
-4933	-0.000225	-4933	-0.000205	-4933	9.9e-05
-4883	-0.000238	-4883	-0.000171	-4883	0.000107
-4832	-0.000204	-4832	-0.000153	-4832	0.000121
-4782	-0.000188	-4782	-0.000105	-4782	0.000124
-4732	-0.00016	-4732	-6.2e-05	-4732	0.000123
-4683	-0.000133	-4683	-1.7e-05	-4683	0.000128
-4633	-7.5e-05	-4633	2.4e-05	-4633	0.000125
-4574	-9.4e-05	-4574	6.3e-05	-4574	0.000112
-4533	-2.8e-05	-4533	0.000105	-4533	0.0001
-4481	2e-06	-4481	0.000139	-4481	7.6e-05
-4431	5.2e-05	-4431	0.000171	-4431	5.9e-05
-4382	8.8e-05	-4382	0.000209	-4382	3.5e-05
-4332	0.000107	-4332	0.00023	-4332	1.8e-05
-4281	0.000159	-4281	0.000249	-4281	3e-06
-4233	0.000196	-4233	0.000269	-4233	-4.2e-05
-4182	0.000231	-4182	0.000272	-4182	-7.1e-05
-4131	0.000232	-4131	0.00028	-4131	-9.4e-05
-4082	0.000247	-4082	0.000277	-4082	-0.000126
-4016	0.000299	-4016	0.000238	-4016	-0.000157
-3957	0.000274	-3957	0.000235	-3957	-0.000188
-3909	0.000252	-3909	0.000194	-3909	-0.000219
-3853	0.000257	-3853	0.000159	-3853	-0.00022
-3807	0.00023	-3807	0.00012	-3807	-0.000228
-3756	0.000216	-3756	8.2e-05	-3756	-0.000236
-3701	0.00016	-3701	4.2e-05	-3701	-0.000242
-3658	0.000126	-3658	-6e-06	-3658	-0.000239
-3606	9.9e-05	-3606	-6.3e-05	-3606	-0.000218
-3558	3.4e-05	-3558	-0.000133	-3558	-0.000206
-3505	2e-06	-3505	-0.000184	-3505	-0.0002
-3450	-7.6e-05	-3450	-0.000225	-3450	-0.000159
-3407	-0.000127	-3407	-0.00028	-3407	-0.000142
-3357	-0.000175	-3357	-0.000331	-3357	-0.000105
-3302	-0.000226	-3302	-0.000374	-3302	-6.2e-05
-3252	-0.000274	-3252	-0.000419	-3252	-3.2e-05
-3204	-0.000336	-3204	-0.000438	-3204	7e-06
-3154	-0.000382	-3154	-0.000468	-3154	4e-05
-3107	-0.000423	-3107	-0.000484	-3107	8.7e-05
-3057	-0.000443	-3057	-0.000499	-3057	0.000113
-3005	-0.000471	-3005	-0.000502	-3005	0.000164
-2957	-0.000483	-2957	-0.000482	-2957	0.000192
-2907	-0.000501	-2907	-0.000442	-2907	0.000218
-2856	-0.000495	-2856	-0.000409	-2856	0.000247
-2807	-0.000465	-2807	-0.000367	-2807	0.00028
-2755	-0.000457	-2755	-0.000298	-2755	0.000283
-2708	-0.000408	-2708	-0.000237	-2708	0.000289
-2658	-0.000357	-2658	-0.000159	-2658	0.000294
-2607	-0.000301	-2607	-8e-05	-2607	0.000281
-2556	-0.000231	-2556	6e-06	-2556	0.000258
-2508	-0.000135	-2508	0.000102	-2508	0.000235
-2457	-6e-05	-2457	0.000175	-2457	0.000192
-2406	3.7e-05	-2406	0.000264	-2406	0.000126
-2357	0.000149	-2357	0.000341	-2357	6.7e-05
-2308	0.000239	-2308	0.000418	-2308	-7e-06
-2251	0.000337	-2251	0.000472	-2251	-7.9e-05
-2201	0.000426	-2201	0.000532	-2201	-0.000158
-2152	0.000515	-2152	0.000556	-2152	-0.000241
-2105	0.000596	-2105	0.000586	-2105	-0.000328
-2058	0.000646	-2058	0.000585	-2058	-0.000403
-2006	0.000697	-2006	0.000569	-2006	-0.000473
-1958	0.000731	-1958	0.000542	-1958	-0.000525
-1908	0.000743	-1908	0.000507	-1908	-0.000579
-1858	0.00073	-1858	0.000454	-1858	-0.000617
-1802	0.000695	-1802	0.0004	-1802	-0.000634
-1753	0.000661	-1753	0.000337	-1753	-0.000631
-1706	0.000612	-1706	0.000259	-1706	-0.000631
-1656	0.000548	-1656	0.000171	-1656	-0.000596
-1607	0.000439	-1607	9.6e-05	-1607	-0.000568
-1555	0.000342	-1555	3e-06	-1555	-0.000511
-1505	0.000233	-1505	-0.000102	-1505	-0.000444
-1456	0.000128	-1456	-0.000199	-1456	-0.000374
-1402	-4e-06	-1402	-0.000294	-1402	-0.000291
-1353	-0.000123	-1353	-0.000387	-1353	-0.00022
-1308	-0.000237	-1308	-0.000462	-1308	-0.00014
-1258	-0.000354	-1258	-0.000555	-1258	-6.3e-05
-1207	-0.000458	-1207	-0.000627	-1207	8e-06
-1158	-0.000549	-1158	-0.000695	-1158	8.7e-05
-1104	-0.000645	-1104	-0.000745	-1104	0.000143
-1057	-0.000727	-1057	-0.0008	-1057	0.00022
-1007	-0.000781	-1007	-0.000832	-1007	0.000293
-957	-0.000828	-957	-0.000838	-957	0.000353
-905	-0.000865	-905	-0.000826	-905	0.000409
-855	-0.000881	-855	-0.000812	-855	0.000451
-805	-0.000886	-805	-0.000764	-805	0.000489
-757	-0.000873	-757	-0.000699	-757	0.00051
-707	-0.000802	-707	-0.000599	-707	0.000544
-651	-0.000782	-651	-0.000502	-651	0.000539
-607	-0.000684	-607	-0.000388	-607	0.000525
-557	-0.000595	-557	-0.000264	-557	0.000497
-507	-0.000473	-507	-0.00013	-507	0.000464
-455	-0.000332	-455	5e-06	-455	0.000397
-408	-0.000194	-408	0.00013	-408	0.000322
-357	-4.9e-05	-357	0.000256	-357	0.000231
-308	0.000106	-308	0.000361	-308	0.000125
-251	0.000252	-251	0.000471	-251	1.9e-05
-202	0.000391	-202	0.000554	-202	-9.7e-05
-153	0.000521	-153	0.00062	-153	-0.000213
-108	0.000646	-108	0.000671	-108	-0.00033
-50	0.00074	-50	0.000684	-50	-0.000424
-2	0.000811	-2	0.000694	-2	-0.00053
43	0.000855	43	0.000687	43	-0.000611
94	0.000883	94	0.000661	94	-0.000665
143	0.000891	143	0.000622	143	-0.000703
197	0.000873	197	0.000568	197	-0.000732
243	0.000845	243	0.000512	243	-0.00074
295	0.000803	295	0.000434	295	-0.000722
343	0.000728	343	0.000352	343	-0.000714
393	0.000647	393	0.000279	393	-0.000675
444	0.000552	444	0.00018	444	-0.000628
498	0.000454	498	9e-05	498	-0.000565
548	0.000348	548	-5e-06	548	-0.000502
592	0.000228	592	-9.8e-05	592	-0.000451
643	0.000121	643	-0.0002	643	-0.000362
698	-2.3e-05	698	-0.000291	698	-0.000296
742	-0.000124	742	-0.000383	742	-0.000216
793	-0.000259	793	-0.000474	793	-0.000144
844	-0.000358	844	-0.000555	844	-6.3e-05
893	-0.000454	893	-0.000625	893	1.2e-05
943	-0.000565	943	-0.000714	943	8.9e-05
992	-0.000642	992	-0.000752	992	0.000175
1046	-0.000729	1046	-0.0008	1046	0.000234
1093	-0.000768	1093	-0.000835	1093	0.00029
1144	-0.000825	1144	-0.000841	1144	0.00035
1192	-0.000868	1192	-0.000837	1192	0.000414
1243	-0.00088	1243	-0.000828	1243	0.000454
1296	-0.00087	1296	-0.000779	1296	0.000496
1346	-0.000853	1346	-0.000697	1346	0.000524
1396	-0.000824	1396	-0.000604	1396	0.000526
1443	-0.000766	1443	-0.00051	1443	0.000543
1492	-0.000685	1492	-0.000387	1492	0.000537
1543	-0.000578	1543	-0.000262	1543	0.000492
1614	-0.000268	1614	-8e-06	1614	0.000399
1695	-0.000193	1695	0.000119	1695	0.000322
1755	7.6e-05	1755	0.000298	1755	0.000184
1826	0.000186	1826	0.000414	1826	7.5e-05
1876	0.000333	1876	0.000501	1876	-3.3e-05
1945	0.000634	1945	0.000631	1945	-0.000236
2015	0.000727	2015	0.000662	2015	-0.000372
2072	0.000792	2072	0.000695	2072	-0.000476
2122	0.00084	2122	0.000698	2122	-0.000553
2168	0.000883	2168	0.000681	2168	-0.000629
2218	0.000898	2218	0.000625	2218	-0.000681
2269	0.000901	2269	0.000571	2269	-0.000707
2338	0.000889	2338	0.000492	2338	-0.000719
2395	0.000806	2395	0.00042	2395	-0.000722
2442	0.000736	2442	0.000353	2442	-0.000706
2518	0.000639	2518	0.000199	2518	-0.000641
2583	0.000485	2583	7.7e-05	2583	-0.000552
2646	0.000342	2646	-1.4e-05	2646	-0.000506
2695	0.000238	2695	-9.8e-05	2695	-0.000435
2742	0.000124	2742	-0.000206	2742	-0.000364
2795	6e-06	2795	-0.0003	2795	-0.000282
2845	-0.000117	2845	-0.000394	2845	-0.000214
2893	-0.000239	2893	-0.00048	2893	-0.000134
2944	-0.000358	2944	-0.000558	2944	-5.4e-05
2995	-0.000452	2995	-0.000638	2995	2.2e-05
3045	-0.000546	3045	-0.000711	3045	9.4e-05
3099	-0.000631	3099	-0.000759	3099	0.000166
3150	-0.000711	3150	-0.000809	3150	0.000238
3193	-0.000779	3193	-0.000838	3193	0.000304
3242	-0.000819	3242	-0.000849	3242	0.000364
3298	-0.000872	3298	-0.000833	3298	0.000412
3344	-0.000869	3344	-0.000819	3344	0.000462
3397	-0.000878	3397	-0.000785	3397	0.00051
3443	-0.000844	3443	-0.000703	3443	0.000529
3493	-0.000826	3493	-0.000622	3493	0.000545
3543	-0.00074	3543	-0.000518	3543	0.000552
3594	-0.000675	3594	-0.000403	3594	0.000542
3642	-0.000578	3642	-0.000274	3642	0.000508
3694	-0.000452	3694	-0.000148	3694	0.000465
3743	-0.000331	3743	-1.3e-05	3743	0.000401
3797	-0.000176	3797	0.000106	3797	0.000333
3849	-3e-05	3849	0.000237	3849	0.000255
3895	0.000128	3895	0.000352	3895	0.000152
3948	0.000268	3948	0.00045	3948	3.5e-05
3995	0.000431	3995	0.00054	3995	-8.5e-05
4049	0.000537	4049	0.000604	4049	-0.000198
4093	0.000658	4093	0.000651	4093	-0.000317
4145	0.000758	4145	0.00067	4145	-0.000405
4197	0.000828	4197	0.000678	4197	-0.000509
4246	0.000874	4246	0.00067	4246	-0.000584
4296	0.0009	4296	0.000648	4296	-0.000645
4346	0.000913	4346	0.000615	4346	-0.000691
4393	0.000894	4393	0.000562	4393	-0.000725
4442	0.000865	4442	0.00048	4442	-0.000722
4495	0.000814	4495	0.000425	4495	-0.00071
4543	0.000748	4543	0.000335	4543	-0.000694
4593	0.000663	4593	0.000259	4593	-0.000655
4651	0.000568	4651	0.000177	4651	-0.00061
4698	0.000465	4698	8.3e-05	4698	-0.000562
4743	0.000352	4743	-1.4e-05	4743	-0.000507
4794	0.000244	4794	-0.000107	4794	-0.00043
4843	0.000132	4843	-0.000206	4843	-0.000353
4893	7e-06	4893	-0.000293	4893	-0.000283
4943	-0.000112	4943	-0.000383	4943	-0.000209
4992	-0.000227	4992	-0.000492	4992	-0.000133
5041	-0.000339	5041	-0.000561	5041	-5.4e-05
5095	-0.000455	5095	-0.000638	5095	9e-06
5145	-0.000553	5145	-0.000716	5145	9.7e-05
5195	-0.000641	5195	-0.000764	5195	0.000167
5245	-0.000709	5245	-0.000807	5245	0.000233
5295	-0.000776	5295	-0.000834	5295	0.000294
5344	-0.000821	5344	-0.000852	5344	0.000371
5399	-0.00085	5399	-0.000851	5399	0.000407
5444	-0.000862	5444	-0.000817	5444	0.000464
5493	-0.000873	5493	-0.000771	5493	0.00051
5548	-0.000856	5548	-0.000717	5548	0.000533
5597	-0.000814	5597	-0.00062	5597	0.000535
5648	-0.000754	5648	-0.000518	5648	0.000552
5698	-0.000663	5698	-0.000399	5698	0.000526
5744	-0.00057	5744	-0.000277	5744	0.000511
5794	-0.000465	5794	-0.000141	5794	0.000473
5844	-0.000332	5844	-2.1e-05	5844	0.000409
5893	-0.000183	5893	0.000113	5893	0.000332
5942	-2.6e-05	5942	0.000252	5942	0.000252
5992	0.000125	5992	0.000359	5992	0.000134
6049	0.000251	6049	0.000464	6049	2.2e-05
6092	0.000405	6092	0.000534	6092	-8e-05
6143	0.000531	6143	0.000615	6143	-0.000205
6195	0.000654	6195	0.000653	6195	-0.000305
6243	0.000751	6243	0.000674	6243	-0.000422
6296	0.000819	6296	0.000692	6296	-0.000502
6346	0.000874	6346	0.000679	6346	-0.000593
6397	0.000899	6397	0.000641	6397	-0.000648
6443	0.000909	6443	0.000609	6443	-0.00069
6492	0.000896	6492	0.000564	6492	-0.000723
6542	0.000858	6542	0.000507	6542	-0.00073
6599	0.000809	6599	0.00043	6599	-0.000733
6647	0.000731	6647	0.000352	6647	-0.000693
6694	0.000667	6694	0.000268	6694	-0.000654
6743	0.00057	6743	0.000175	6743	-0.000612
6796	0.000471	6796	8e-05	6796	-0.000559
6846	0.000351	6846	-4e-06	6846	-0.000495
6896	0.000236	6896	-0.000103	6896	-0.000425
6945	0.000119	6945	-0.000216	6945	-0.000348
7002	-1e-06	7002	-0.000309	7002	-0.000292
7043	-0.000113	7043	-0.00039	7043	-0.000214
7094	-0.000224	7094	-0.000482	7094	-0.000133
7143	-0.000342	7143	-0.000566	7143	-5.2e-05
7198	-0.000449	7198	-0.000636	7198	2.8e-05
7250	-0.000539	7250	-0.000708	7250	0.000104
7291	-0.000625	7291	-0.000762	7291	0.000171
7343	-0.000702	7343	-0.000806	7343	0.000249
7394	-0.000766	7394	-0.000838	7394	0.000308
7446	-0.000824	7446	-0.000851	7446	0.00037
7493	-0.000843	7493	-0.000852	7493	0.000423
7544	-0.000864	7544	-0.000826	7544	0.000476
7592	-0.000862	7592	-0.000783	7592	0.000507
7644	-0.000854	7644	-0.000706	7644	0.000537
7694	-0.000798	7694	-0.000632	7694	0.000544
7744	-0.000743	7744	-0.000518	7744	0.00055
7797	-0.000684	7797	-0.000391	7797	0.000541
7844	-0.000573	7844	-0.000268	7844	0.000507
7893	-0.000471	7893	-0.000143	7893	0.000471
7944	-0.000316	7944	-8e-06	7944	0.000408
7994	-0.000181	7994	0.000117	7994	0.000337
8043	-2e-05	8043	0.000239	8043	0.000242
8093	0.000123	8093	0.000361	8093	0.000149
8145	0.000256	8145	0.000458	8145	3.3e-05
8192	0.000404	8192	0.000551	8192	-8.4e-05
8242	0.000546	8242	0.000611	8242	-0.000199
8294	0.000656	8294	0.000655	8294	-0.000311
8344	0.000748	8344	0.000685	8344	-0.000405
8395	0.00083	8395	0.000687	8395	-0.000505
8448	0.000876	8448	0.000674	8448	-0.000587
8495	0.000891	8495	0.000647	8495	-0.000642
8543	0.000899	8543	0.000606	8543	-0.00069
8593	0.0009	8593	0.000557	8593	-0.000724
8645	0.000848	8645	0.000494	8645	-0.000723
8693	0.000799	8693	0.000431	8693	-0.000718
8744	0.000747	8744	0.000335	8744	-0.000696
8797	0.000653	8797	0.000261	8797	-0.000655
8846	0.000568	8846	0.000174	8846	-0.000615
8895	0.00048	8895	7.9e-05	8895	-0.000549
8946	0.000354	8946	-1.4e-05	8946	-0.000498
8995	0.000243	8995	-0.000116	8995	-0.00042
9044	0.000132	9044	-0.000211	9044	-0.000357
9093	9e-06	9093	-0.0003	9093	-0.000283
9143	-0.000106	9143	-0.000379	9143	-0.000205
9192	-0.000227	9192	-0.000481	9192	-0.000132
9248	-0.000335	9248	-0.00056	9248	-5.3e-05
9292	-0.000453	9292	-0.000635	9292	3.4e-05
9349	-0.000536	9349	-0.000705	9349	0.000101
9393	-0.000627	9393	-0.000774	9393	0.000176
9445	-0.000699	9445	-0.000804	9445	0.00024
9500	-0.000775	9500	-0.000831	9500	0.000306
9548	-0.00082	9548	-0.000858	9548	0.000366
9596	-0.00084	9596	-0.000854	9596	0.000428
9644	-0.000863	9644	-0.000834	9644	0.000474
9698	-0.00087	9698	-0.000783	9698	0.000506
9745	-0.000849	9745	-0.000727	9745	0.000532
9793	-0.00081	9793	-0.000625	9793	0.00055
9842	-0.000748	9842	-0.000522	9842	0.000556
9895	-0.000674	9895	-0.000411	9895	0.000548
9948	-0.00057	9948	-0.000285	9948	0.000522
9998	-0.000467	9998	-0.000156	9998	0.000473
10044	-0.000328	10044	-1.5e-05	10044	0.000416
10094	-0.000198	10094	0.000108	10094	0.000347
10145	-4.2e-05	10145	0.000231	10145	0.000257
10199	0.000111	10199	0.000347	10199	0.000154
10250	0.00027	10250	0.000447	10250	4e-05
10296	0.000412	10296	0.000535	10296	-7.2e-05
10343	0.000536	10343	0.000605	10343	-0.000176
10397	0.00066	10397	0.000642	10397	-0.0003
10445	0.000756	10445	0.000668	10445	-0.000405
10493	0.000819	10493	0.000678	10493	-0.000504
10543	0.000871	10543	0.000673	10543	-0.000577
10594	0.000902	10594	0.000653	10594	-0.000644
10645	0.000919	10645	0.000605	10645	-0.000673
10702	0.000906	10702	0.000529	10702	-0.00071
10773	0.000837	10773	0.000466	10773	-0.000725
10822	0.000777	10822	0.000393	10822	-0.000701
10868	0.000714	10868	0.000299	10868	-0.000672
10923	0.000625	10923	0.000222	10923	-0.000641
10970	0.000521	10970	0.000126	10970	-0.000586
11019	0.000413	11019	3.4e-05	11019	-0.000524
11068	0.000297	11068	-5.7e-05	11068	-0.000464
11119	0.000196	11119	-0.000158	11119	-0.0004
11169	7.8e-05	11169	-0.000259	11169	-0.00032
11219	-5.7e-05	11219	-0.000354	11219	-0.000244
11274	-0.000168	11274	-0.000439	11274	-0.000161
11321	-0.00029	11321	-0.000521	11321	-8.3e-05
11370	-0.000402	11370	-0.000609	11370	-1.5e-05
11419	-0.000486	11419	-0.000678	11419	7e-05
11467	-0.000595	11467	-0.000736	11467	0.000141
11519	-0.000662	11519	-0.000795	11519	0.000201
11567	-0.000728	11567	-0.000828	11567	0.000282
11624	-0.0008	11624	-0.000837	11624	0.000339
11667	-0.000831	11667	-0.000855	11667	0.000402
11718	-0.000855	11718	-0.000847	11718	0.000446
11768	-0.000869	11768	-0.000812	11768	0.000493
11818	-0.000858	11818	-0.000747	11818	0.000526
11867	-0.000834	11867	-0.000671	11867	0.000544
11919	-0.000792	11919	-0.000579	11919	0.000561
11968	-0.000715	11968	-0.000484	11968	0.000557
12016	-0.000621	12016	-0.00035	12016	0.000532
12072	-0.000515	12072	-0.000227	12072	0.000504
12121	-0.000378	12121	-8.6e-05	12121	0.000455
12167	-0.000256	12167	4.8e-05	12167	0.00038
12221	-0.000113	12221	0.000171	12221	0.0003
12270	5.6e-05	12270	0.000299	12270	0.000198
12325	0.00017	12325	0.000411	12325	0.000103
12371	0.000333	12371	0.000491	12371	-2e-05
12417	0.000476	12417	0.000569	12417	-0.00013
12469	0.000599	12469	0.000621	12469	-0.000239
12518	0.000706	12518	0.000669	12518	-0.000353
12573	0.000793	12573	0.000689	12573	-0.000457
12621	0.000845	12621	0.000683	12621	-0.000541
12667	0.000889	12667	0.000667	12667	-0.000611
12721	0.000903	12721	0.000628	12721	-0.00067
12768	0.000898	12768	0.000586	12768	-0.000709
12818	0.000884	12818	0.000524	12818	-0.000717
12868	0.000829	12868	0.000471	12868	-0.00072
12920	0.000773	12920	0.00039	12920	-0.000704
12967	0.000703	12967	0.0003	12967	-0.000681
13023	0.000616	13023	0.000216	13023	-0.000632
13070	0.000526	13070	0.000125	13070	-0.000586
13124	0.000419	13124	3.5e-05	13124	-0.000524
13168	0.000309	13168	-7.2e-05	13168	-0.000461
13217	0.000204	13217	-0.000168	13217	-0.00039
13272	7.8e-05	13272	-0.000265	13272	-0.000323
13319	-4.5e-05	13319	-0.000347	13319	-0.000232
13368	-0.000165	13368	-0.000448	13368	-0.000161
13418	-0.000275	13418	-0.000521	13418	-9.2e-05
13471	-0.000389	13471	-0.000603	13471	-1.6e-05
13518	-0.00048	13518	-0.000686	13518	7.3e-05
13569	-0.000581	13569	-0.000752	13569	0.000138
13619	-0.000662	13619	-0.000798	13619	0.000211
13673	-0.000735	13673	-0.00083	13673	0.000275
13722	-0.000795	13722	-0.000855	13722	0.000343
13774	-0.000831	13774	-0.000843	13774	0.000403
13825	-0.000852	13825	-0.000841	13825	0.000454
13874	-0.000855	13874	-0.00081	13874	0.000495
13918	-0.000856	13918	-0.000756	13918	0.000534
13969	-0.000829	13969	-0.000682	13969	0.000547
14018	-0.000779	14018	-0.000583	14018	0.00056
14068	-0.000709	14068	-0.000466	14068	0.000556
14119	-0.000616	14119	-0.000349	14119	0.000535
14168	-0.000521	14168	-0.000218	14168	0.000504
14219	-0.000376	14219	-8.8e-05	14219	0.000453
14274	-0.000265	14274	4.9e-05	14274	0.000383
14322	-0.000116	14322	0.000168	14322	0.000305
14367	3.3e-05	14367	0.00029	14367	0.000208
14418	0.000176	14418	0.000403	14418	0.000108
14467	0.000324	14467	0.000498	14467	-1.8e-05
14518	0.000464	14518	0.000569	14518	-0.000124
14570	0.000583	14570	0.00063	14570	-0.000244
14623	0.000702	14623	0.000661	14623	-0.000354
14674	0.000785	14674	0.000674	14674	-0.000447
14720	0.000849	14720	0.000683	14720	-0.000546
14777	0.000932	14777	0.000634	14777	-0.000636
14844	0.000911	14844	0.000605	14844	-0.000683
14893	0.000887	14893	0.000567	14893	-0.000714
14944	0.000861	14944	0.00049	14944	-0.000716
14992	0.000808	14992	0.000431	14992	-0.000711
15044	0.000746	15044	0.000344	15044	-0.000688
15098	0.000667	15098	0.000263	15098	-0.000653
15144	0.000572	15144	0.000178	15144	-0.000602
15193	0.000474	15193	8.9e-05	15193	-0.000559
15244	0.000375	15244	-1.5e-05	15244	-0.000482
15296	0.00025	15296	-0.000112	15296	-0.000428
15343	0.00012	15343	-0.000204	15343	-0.000361
15393	5e-06	15393	-0.000296	15393	-0.000281

[truncated: 46 more sheets: Figure 4c, Figure S1d, Figure S1e, Figure S1f, Figure S3c, Figure S3d, Figure S3f, Figure S3g, Figure S4a, Figure S4b, Figure S4c, Figure S4d, Figure S4e, Figure S4f, Figure S4g, Figure S4h, Figure S4i, Figure S4j, Figure S5b, Figure S6b …]
